# Supplementary material for: A c-di-AMP riboswitch controlling kdpFABC operon transcription regulates the potassium transporter system in Bacillus thuringiensis
Source: Commun Biol. 2019 Apr 29;2:151. doi: 10.1038/s42003-019-0414-6 (PMC6488665; doi:10.1038/s42003-019-0414-6)
Supplement: Supplementary file 4 — Supplementary Data 1 [file 42003_2019_414_MOESM4_ESM.xlsx]

## Sheet: KdpABC
Supplementary Data 1. Lists of bacterial species possessing Kdp elements
Supplementary Data 1.1. Lists of bacterial species possessing KdpABC
Escherichia_coli
Escherichia_fergusonii
Escherichia_albertii
Salmonella_enterica
Salmonella_bongori					sp
Shigella_flexneri
Shigella_sonnei
Shigella_boydii
Shigella_dysenteriae
Enterobacter_cloacae
Enterobacter_kobei
Enterobacter_xiangfangensis
Cronobacter_sakazakii
Cronobacter_turicensis
Klebsiella_pneumoniae
Klebsiella_variicola
Klebsiella_quasipneumoniae
Klebsiella_quasivariicola
Citrobacter_rodentium
Citrobacter_braakii
Citrobacter_werkmanii
Citrobacter_amalonaticus
Citrobacter_farmeri
Shimwellia_blattae
Kosakonia_sacchari
Kosakonia_radicincitans
Kosakonia_cowanii
Kluyvera_georgiana
Leclercia_sp.
Lelliottia_amnigena
Enterobacteriaceae_bacterium
Yersinia_pestis
Yersinia_pseudotuberculosis
Yersinia_enterocolitica
Yersinia_aldovae
Yersinia_frederiksenii
Yersinia_intermedia
Yersinia_kristensenii
Yersinia_rohdei
Yersinia_ruckeri
Serratia_plymuthica
Serratia_marcescens
Serratia_sp.
Rahnella_aquatilis
Pectobacterium_atrosepticum
Pectobacterium_wasabiae
Pectobacterium_polaris
Sodalis_praecaptivus
Dickeya_dadantii
Dickeya_solani
Erwinia_tasmaniensis
Erwinia_pyrifoliae
Erwinia_amylovora
Erwinia_billingiae
Erwinia_sp.
Erwinia_gerundensis
Pantoea_ananatis
Pantoea_vagans
Pantoea_agglomerans
Pantoea_stewartii
Pantoea_alhagi
Tatumella_citrea
Photorhabdus_luminescens
Photorhabdus_asymbiotica
Xenorhabdus_bovienii
Xenorhabdus_nematophila
Xenorhabdus_doucetiae
Xenorhabdus_poinarii
Xenorhabdus_hominickii
Providencia_stuartii
Providencia_rettgeri
Providencia_alcalifaciens
Edwardsiella_tarda
Edwardsiella_anguillarum
Edwardsiella_hoshinae
Xanthomonas_campestris
Xanthomonas_citri
Xanthomonas_fuscans
Xanthomonas_axonopodis
Xanthomonas_oryzae
Xanthomonas_albilineans
Xanthomonas_gardneri
Xanthomonas_vesicatoria
Xanthomonas_perforans
Xanthomonas_hortorum
Xanthomonas_phaseoli
Stenotrophomonas_maltophilia
Stenotrophomonas_acidaminiphila
Stenotrophomonas_sp.
Lysobacter_antibioticus
Lysobacter_capsici
Lysobacter_gummosus
Lysobacter_enzymogenes
Pseudomonas_geniculata
Luteibacter_rhizovicinus
Paraphotobacterium_marinum
Pseudomonas_aeruginosa
Pseudomonas_resinovorans
Pseudomonas_pseudoalcaligenes
Pseudomonas_citronellolis
Pseudomonas_putida
Pseudomonas_syringae
Pseudomonas_savastanoi
Pseudomonas_protegens
Pseudomonas_fluorescens
Pseudomonas_mandelii
Pseudomonas_veronii
Pseudomonas_entomophila
Pseudomonas_stutzeri
Pseudomonas_sp.
Pseudomonas_knackmussii
Pseudomonas_frederiksbergensis
Pseudomonas_psychrotolerans
Azotobacter_chroococcum
Acinetobacter_baumannii
Acinetobacter_pittii
Acinetobacter_lactucae
Acinetobacter_sp.
Acinetobacter_haemolyticus
Acinetobacter_junii
Acinetobacter_soli
Acinetobacter_larvae
Pseudoalteromonas_nigrifaciens
Cellvibrio_sp.
Legionella_longbeachae
Legionella_fallonii
Legionella_hackeliae
Legionella_clemsonensis
Legionella_sainthelensi
Methylococcus_capsulatus
Methylovulum_psychrotolerans
Francisella_tularensis
Francisella_philomiragia
Francisella_sp.
Thiocystis_violascens
Kushneria_marisflavi
Aeromonas_hydrophila
Aeromonas_salmonicida
Aeromonas_dhakensis
Aeromonas_caviae
Chromobacterium_violaceum
Chromobacterium_vaccinii
Chromobacterium_sp.
Jeongeupia_sp.
Aquaspirillum_sp.
Ralstonia_solanacearum
Ralstonia_eutropha
Cupriavidus_necator
Cupriavidus_metallidurans
Cupriavidus_taiwanensis
Cupriavidus_sp.
Burkholderia_mallei
Burkholderia_pseudomallei
Burkholderia_thailandensis
Burkholderia_oklahomensis
Burkholderia_vietnamiensis
Burkholderia_cenocepacia
Burkholderia_multivorans
Burkholderia_cepacia
Burkholderia_dolosa
Burkholderia_ubonensis
Burkholderia_stabilis
Burkholderia_glumae
Burkholderia_gladioli
Burkholderia_sp.
Paraburkholderia_xenovorans
Paraburkholderia_fungorum
Paraburkholderia_sprentiae
Paraburkholderia_sp.
Paraburkholderia_hospita
Paraburkholderia_terrae
Pandoraea_pnomenusa
Pandoraea_pulmonicola
Pandoraea_vervacti
Pandoraea_oxalativorans
Pandoraea_thiooxydans
Pandoraea_faecigallinarum
Pandoraea_norimbergensis
Bordetella_pertussis
Bordetella_parapertussis
Bordetella_bronchiseptica
Bordetella_avium
Bordetella_holmesii
Bordetella_hinzii
Bordetella_trematum
Bordetella_bronchialis
Bordetella_flabilis
Bordetella_pseudohinzii
Achromobacter_xylosoxidans
Achromobacter_spanius
Achromobacter_sp.
Advenella_mimigardefordensis
Rhodoferax_saidenbachensis
Delftia_tsuruhatensis
Delftia_sp.
Variovorax_paradoxus
Variovorax_boronicumulans
Methylibium_petroleiphilum
Herminiimonas_arsenicoxydans
Janthinobacterium_sp.
Janthinobacterium_agaricidamnosum
Janthinobacterium_svalbardensis
Herbaspirillum_seropedicae
Herbaspirillum_rubrisubalbicans
Herbaspirillum_sp.
Collimonas_fungivorans
Collimonas_pratensis
Massilia_sp.
Oxalobacter_formigenes
Thiomonas_arsenitoxydans
Rubrivivax_gelatinosus
Rhizobacter_gummiphilus
Methylovorus_sp.
Dechlorosoma_suillum
Thauera_sp.
Campylobacter_jejuni
Geobacter_sulfurreducens
Geobacter_metallireducens
Geobacter_bemidjiensis
Desulfovibrio_vulgaris
Desulfovibrio_magneticus
Myxococcus_xanthus
Corallococcus_coralloides
Stigmatella_aurantiaca
Sorangium_cellulosum
Desulfomonile_tiedjei
Bdellovibrio_bacteriovorus
Mesorhizobium_japonicum
Mesorhizobium_australicum
Mesorhizobium_amorphae
Mesorhizobium_sp.
Phyllobacterium_sp.
Sinorhizobium_meliloti
Sinorhizobium_fredii
Sinorhizobium_sp.
Sinorhizobium_americanum
Ensifer_adhaerens
Agrobacterium_fabrum
Agrobacterium_radiobacter
Agrobacterium_tumefaciens
Agrobacterium_vitis
Agrobacterium_rhizogenes
Rhizobium_etli
Rhizobium_leguminosarum
Rhizobium_tropici
Rhizobium_sp.
Rhizobium_favelukesii
Rhizobium_gallicum
Rhizobium_phaseoli
Ochrobactrum_anthropi
Ochrobactrum_pseudogrignonense
Ochrobactrum_sp.
Bradyrhizobium_diazoefficiens
Bradyrhizobium_sp.
Rhodopseudomonas_palustris
Oligotropha_carboxidovorans
Bosea_sp.
Bosea_vaviloviae
Methylobacterium_extorquens
Methylobacterium_oryzae
Methylobacterium_aquaticum
Methylobacterium_sp.
Microvirga_ossetica
Hyphomicrobium_sp.
Methylocystis_sp.
Methylocystis_bryophila
Methylosinus_trichosporium
Pseudorhodoplanes_sinuspersici
Hartmannibacter_diazotrophicus
Caulobacter_mirabilis
Brevundimonas_sp.
Brevundimonas_vesicularis
Rhodobacter_sphaeroides
Rhodobacter_capsulatus
Novosphingobium_resinovorum
Sphingopyxis_fribergensis
Sphingopyxis_granuli
Sphingopyxis_sp.
Sphingomonas_melonis
Sphingomonas_koreensis
Sphingomonas_sp.
Sphingobium_sp.
Sphingobium_yanoikuyae
Rhizorhabdus_dicambivorans
Porphyrobacter_neustonensis
Acidiphilium_multivorum
Gluconacetobacter_diazotrophicus
Acetobacter_pasteurianus
Roseomonas_gilardii
Roseomonas_sp.
Rhodospirillum_centenum
Pararhodospirillum_photometricum
Magnetospirillum_gryphiswaldense
Magnetospirillum_sp.
Azospirillum_sp.
Azospirillum_lipoferum
Azospirillum_brasilense
Tistrella_mobilis
Thalassospira_sp.
Nitrospirillum_amazonense
Acidithiobacillus_ferrooxidans
Bacillus_anthracis
Bacillus_cereus
Bacillus_thuringiensis
Bacillus_mycoides
Bacillus_megaterium
Geobacillus_thermocatenulatus
Geobacillus_lituanicus
Lysinibacillus_sp.
Fictibacillus_phosphorivorans
Staphylococcus_aureus
Staphylococcus_epidermidis
Staphylococcus_haemolyticus
Staphylococcus_lugdunensis
Staphylococcus_pseudintermedius
Staphylococcus_hyicus
Staphylococcus_capitis
Macrococcus_canis
Listeria_monocytogenes
Listeria_innocua
Listeria_welshimeri
Listeria_seeligeri
Listeria_ivanovii
Exiguobacterium_antarcticum
Exiguobacterium_sp.
Brevibacillus_brevis
Brevibacillus_formosus
Paenibacillus_polymyxa
Paenibacillus_larvae
Paenibacillus_riograndensis
Paenibacillus_bovis
Paenibacillus_xylanexedens
Paenibacillus_ihbetae
Paenibacillus_crassostreae
Paenibacillus_kribbensis
Aneurinibacillus_soli
Alicyclobacillus_acidocaldarius
Solibacillus_sp.
Kurthia_sp.
Lactococcus_lactis
Lactococcus_piscium
Streptococcus_pasteurianus
Lactobacillus_plantarum
Enterococcus_faecalis
Enterococcus_faecium
Enterococcus_mundtii
Enterococcus_gallinarum
Vagococcus_penaei
Carnobacterium_sp.
Carnobacterium_maltaromaticum
Clostridium_acetobutylicum
Clostridium_perfringens
Clostridium_botulinum
Clostridium_kluyveri
Clostridium_ljungdahlii
Clostridium_sp.
Clostridium_saccharoperbutylacetonicum
Clostridium_pasteurianum
Clostridium_baratii
Clostridium_estertheticum
Clostridium_argentinense
Geosporobacter_ferrireducens
Blautia_sp.
Blautia_hansenii
Lachnoclostridium_sp.
Clostridioides_difficile
Paeniclostridium_sordellii
Desulfosporosinus_acidiphilus
Desulfosporosinus_meridiei
Sulfobacillus_acidophilus
Flavonifractor_plautii
Thermoanaerobacter_tengcongensis
Thermoanaerobacter_kivui
Erysipelotrichaceae_bacterium
Mycobacterium_tuberculosis
Mycobacterium_bovis
Mycobacterium_africanum
Mycobacterium_canettii
Mycobacterium_avium
Mycobacterium_marseillense
Mycobacterium_smegmatis
Mycobacterium_sp.
Mycobacterium_stephanolepidis
Mycobacterium_marinum
Mycobacterium_rhodesiae
Mycobacterium_chubuense
Mycobacterium_vaccae
Mycobacterium_dioxanotrophicus
Corynebacterium_jeikeium
Corynebacterium_resistens
Corynebacterium_sp.
Corynebacterium_singulare
Corynebacterium_epidermidicanis
Corynebacterium_simulans
Nocardia_farcinica
Nocardia_cyriacigeorgica
Nocardia_nova
Nocardia_seriolae
Nocardia_terpenica
Rhodococcus_jostii
Rhodococcus_erythropolis
Rhodococcus_opacus
Rhodococcus_equi
Rhodococcus_fascians
Rhodococcus_sp.
Rhodococcus_ruber
Rhodococcus_qingshengii
Gordonia_polyisoprenivorans
Gordonia_sp.
Streptomyces_avermitilis
Streptomyces_cattleya
Streptomyces_davaonensis
Streptomyces_lividans
Streptomyces_xiamenensis
Streptomyces_ambofaciens
Streptomyces_reticuli
Streptomyces_rubrolavendulae
Streptomyces_autolyticus
Streptomyces_gilvosporeus
Streptomyces_alboflavus
Streptomyces_albireticuli
Streptomyces_lavendulae
Kitasatospora_setae
Clavibacter_michiganensis
Microbacterium_aurum
Microbacterium_hominis
Cryobacterium_sp.
Cnuibacter_physcomitrellae
Arthrobacter_sp.
Isoptericola_dokdonensis
Cellulosimicrobium_sp.
Sanguibacter_keddieii
Cellulomonas_sp.
Propionibacterium_acnes
Microlunatus_phosphovorus
Nocardiopsis_gilva
Frankia_alni
Modestobacter_marinus
Saccharopolyspora_erythraea
Amycolatopsis_mediterranei
Amycolatopsis_orientalis
Amycolatopsis_japonica
Amycolatopsis_methanolica
Amycolatopsis_sp.
Actinosynnema_pretiosum
Saccharothrix_espanaensis
Actinoalloteichus_hymeniacidonis
Actinoalloteichus_sp.
Actinoalloteichus_hoggarensis
Gordonibacter_pamelaeae
Synechocystis_sp.
Synechococcus_elongatus
Synechococcus_sp.
Cyanobium_gracile
Chamaesiphon_minutus
Leptolyngbya_sp.
Cyanothece_sp.
Microcoleus_sp.
Oscillatoria_acuminata
Gloeobacter_violaceus
Gloeobacter_kilaueensis
Nostoc_sp.
Nostoc_flagelliforme
Anabaena_sp.
Cylindrospermum_stagnale
Rivularia_sp.
Stanieria_sp.
Deinococcus_gobiensis
Chthonomonas_calidirosea
Protochlamydia_naegleriophila
Parachlamydia_acanthamoebae
Akkermansia_glycaniphila
Methylacidiphilum_infernorum
Pirellula_sp.
Planctomyces_sp.
Gemmata_sp.
Singulisphaera_acidiphila
Paludisphaera_borealis
Leptospira_interrogans
Leptospira_alstonii
Acidobacterium_capsulatum
Terriglobus_roseus
Luteitalea_pratensis
Fusobacterium_varium
Cloacibacillus_porcorum
Bacteroides_thetaiotaomicron
Bacteroides_fragilis
Bacteroides_xylanisolvens
Bacteroides_ovatus
Bacteroides_cellulosilyticus
Bacteroides_caccae
Alistipes_shahii
Niabella_ginsenosidivorans
Pedobacter_steynii
Pedobacter_ginsengisoli
Sphingobacterium_sp.
Solitalea_canadensis
Mucilaginibacter_sp.
Mucilaginibacter_gotjawali
Cytophaga_hutchinsonii
Spirosoma_sp.
Fibrella_sp.
Hymenobacter_sp.
Flavobacterium_johnsoniae
Flavobacterium_psychrophilum
Elizabethkingia_anophelis
Elizabethkingia_miricola
Elizabethkingia_meningoseptica
Elizabethkingia_genomosp.
Chryseobacterium_sp.
Chryseobacterium_indologenes
Chryseobacterium_piperi
Hydrogenobacter_thermophilus
Candidatus_Nitrospira
Nitrospira_japonica
Candidatus_Methylomirabilis
Methanoculleus_bourgensis
Methanoculleus_sp.
Methanocella_paludicola
Methanocella_conradii
Halobacterium_salinarum
Natrinema_pellirubrum
Nitrososphaera_viennensis
Candidatus_Nitrocosmicus
Candidatus_Nitrosotalea
Clostridium_asparagiforme
Clostridium_bolteae
Clostridium_citroniae
Clostridium_clostridioforme
Clostridium_fimetarium
Clostridium_hiranonis
Clostridium_hylemonae
Clostridium_innocuum
Clostridium_lavalense
Clostridium_leptum
Clostridium_methylpentosum
Clostridium_papyrosolvens
Clostridium_scindens
Clostridium_sphenoides
Clostridium_spiroforme
Clostridium_symbiosum
Clostridium_termitidis
Desulfotomaculum_guttoideum
Eubacterium_siraeum
Flavobacterium_sp.
Flexibacter_sp.
Propionibacterium_humerusii
Propionibacterium_namnetense
Pseudomonas_mesoacidophila
Absiella_dolichum
Accumulibacter_phosphatis
Acetobacter_aceti
Acetobacter_malorum
Acetobacteraceae_bacterium
Acetobacterium_bakii
Acetobacterium_wieringae
Acetonema_longum
Achromobacter_arsenitoxydans
Achromobacter_denitrificans
Achromobacter_insuavis
Achromobacter_marplatensis
Achromobacter_piechaudii
Achromobacter_ruhlandii
Acidibacillus_ferrooxidans
Acidiferrobacter_thiooxydans
Acidihalobacter_prosperus
Acidimicrobium_ferrooxidans
Acidiphilium_cryptum
Acidiphilium_rubrum
Acidiphilium_sp.
Acidithiobacillus_caldus
Acidithiobacillus_ferrivorans
Acidithiobacillus_thiooxidans
Acidithrix_ferrooxidans
Acidobacteria_bacterium
Acidobacteriales_bacterium
Acidocella_aminolytica
Acidocella_sp.
Acidomonas_methanolica
Acidovorax_avenae
Acidovorax_cattleyae
Acidovorax_citrulli
Acidovorax_delafieldii
Acidovorax_konjaci
Acidovorax_sp.
Acidovorax_temperans
Acidovorax_valerianellae
Acidovorax_wautersii
Acinetobacter_albensis
Acinetobacter_baylyi
Acinetobacter_beijerinckii
Acinetobacter_bereziniae
Acinetobacter_bohemicus
Acinetobacter_bouvetii
Acinetobacter_brisouii
Acinetobacter_calcoaceticus
Acinetobacter_celticus
Acinetobacter_genomosp.
Acinetobacter_gerneri
Acinetobacter_guillouiae
Acinetobacter_gyllenbergii
Acinetobacter_johnsonii
Acinetobacter_kyonggiensis
Acinetobacter_lwoffii
Acinetobacter_nectaris
Acinetobacter_nosocomialis
Acinetobacter_oleivorans
Acinetobacter_parvus
Acinetobacter_proteolyticus
Acinetobacter_radioresistens
Acinetobacter_rudis
Acinetobacter_seifertii
Acinetobacter_tandoii
Acinetobacter_tjernbergiae
Acinetobacter_ursingii
Acinetobacter_venetianus
Actinobacteria_bacterium
Actinokineospora_bangkokensis
Actinokineospora_spheciospongiae
Actinokineospora_terrae
Actinomadura_echinospora
Actinomadura_madurae
Actinomadura_mexicana
Actinomadura_sp.
Actinomyces_liubingyangii
Actinomyces_radingae
Actinomyces_sp.
Actinomycetales_bacterium
Actinophytocola_xanthii
Actinophytocola_xinjiangensis
Actinoplanes_atraurantiacus
Actinoplanes_awajinensis
Actinoplanes_derwentensis
Actinoplanes_friuliensis
Actinoplanes_missouriensis
Actinoplanes_philippinensis
Actinoplanes_regularis
Actinoplanes_sp.
Actinopolymorpha_cephalotaxi
Actinopolymorpha_singaporensis
Actinosynnema_mirum
Actinosynnema_sp.
Adlercreutzia_equolifaciens
Advenella_kashmirensis
Aeromicrobium_choanae
Aeromicrobium_erythreum
Aeromicrobium_sp.
Aeromonas_allosaccharophila
Aeromonas_diversa
Aeromonas_media
Aeromonas_molluscorum
Aeromonas_piscicola
Aeromonas_sobria
Aeromonas_sp.
Aeromonas_veronii
Afifella_marina
Afipia_broomeae
Afipia_clevelandensis
Afipia_felis
Afipia_massiliensis
Afipia_sp.
Agreia_pratensis
Agreia_sp.
Agrobacterium_arsenijevicii
Agrobacterium_genomosp.
Agrobacterium_rubi
Agrobacterium_salinitolerans
Agrobacterium_sp.
Agrococcus_jejuensis
Agromyces_aureus
Agromyces_cerinus
Agromyces_flavus
Agromyces_sp.
Akkermansia_muciniphila
Akkermansia_sp.
Albidiferax_sp.
Alcaligenes_faecalis
Alcaligenes_sp.
Alcaligenes_xylosoxydans
Alcanivorax_dieselolei
Alcanivorax_sp.
Algoriphagus_sp.
Alicycliphilus_denitrificans
Alicycliphilus_sp.
Alicyclobacillus_ferrooxydans
Alicyclobacillus_hesperidum
Alicyclobacillus_sp.
Alicyclobacillus_vulcanalis
Aliifodinibius_sp.
Alistipes_finegoldii
Alistipes_indistinctus
Alistipes_inops
Alistipes_onderdonkii
Alistipes_sp.
Alistipes_timonensis
Alkalibacterium_sp.
Alkalinema_sp.
Alloactinosynnema_album
Alloactinosynnema_iranicum
Alloactinosynnema_sp.
Allochromatium_vinosum
Allokutzneria_albata
alpha_proteobacterium
Alphaproteobacteria_bacterium
Altererythrobacter_sp.
Amantichitinum_ursilacus
Aminobacter_aminovorans
Aminobacter_sp.
Ammonifex_degensii
Amycolatopsis_alba
Amycolatopsis_australiensis
Amycolatopsis_azurea
Amycolatopsis_coloradensis
Amycolatopsis_decaplanina
Amycolatopsis_keratiniphila
Amycolatopsis_pretoriensis
Amycolatopsis_regifaucium
Amycolatopsis_rifamycinica
Amycolatopsis_rubida
Amycolatopsis_saalfeldensis
Amycolatopsis_sacchari
Amycolatopsis_sulphurea
Amycolatopsis_thailandensis
Amycolatopsis_tolypomycina
Amycolatopsis_vancoresmycina
Amycolatopsis_xylanica
Anabaena_cylindrica
Anabaena_variabilis
Anabaenopsis_circularis
Anaerocolumna_jejuensis
Anaerocolumna_xylanovorans
Anaerofustis_stercorihominis
Anaerolineaceae_bacterium
Anaeromassilibacillus_sp.
Anaeromyxobacter_dehalogenans
Anaeromyxobacter_sp.
Anaerorhabdus_furcosa
Anaerosporobacter_mobilis
Anaerosporomusa_subterranea
Anaerostipes_caccae
Anaerostipes_sp.
Anaerotruncus_colihominis
Ancylobacter_rudongensis
Anditalea_andensis
Andreprevotia_lacus
Aneurinibacillus_aneurinilyticus
Aneurinibacillus_migulanus
Aneurinibacillus_sp.
Aneurinibacillus_thermoaerophilus
Aphanizomenon_flos-aquae
Aquabacterium_sp.
Aquitalea_magnusonii
archaeon_13_1_20CM_2_51_12
archaeon_13_1_20CM_52_20
archaeon_13_1_40CM_2_52_13
archaeon_13_2_20CM_2_52_21
archaeon_13_2_20CM_2_53_6
Archangium_violaceum
Arcobacter_butzleri
Arcticibacter_svalbardensis
Armatimonadetes_bacterium
Arthrobacter_alpinus
Arthrobacter_saudimassiliensis
Arthrobacter_woluwensis
Asaccharospora_irregularis
Asaia_bogorensis
Asaia_platycodi
Asanoa_ferruginea
Asanoa_hainanensis
Asanoa_ishikariensis
Asticcacaulis_benevestitus
Asticcacaulis_biprosthecum
Asticcacaulis_excentricus
Asticcacaulis_sp.
Asticcacaulis_taihuensis
Atlantibacter_hermannii
Aulosira_laxa
Aurantimonas_sp.
Auraticoccus_monumenti
Aureimonas_altamirensis
Aureimonas_frigidaquae
Aureimonas_jatrophae
Aureimonas_phyllosphaerae
Aureimonas_sp.
Aureimonas_ureilytica
Austwickia_chelonae
Azorhizobium_caulinodans
Azorhizobium_sp.
Azospirillum_oryzae
Azospirillum_thiophilum
Azotobacter_beijerinckii
Bacillaceae_bacterium
Bacillus_aryabhattai
Bacillus_badius
Bacillus_bombysepticus
Bacillus_butanolivorans
Bacillus_caseinilyticus
Bacillus_coagulans
Bacillus_cytotoxicus
Bacillus_flexus
Bacillus_gaemokensis
Bacillus_glycinifermentans
Bacillus_indicus
Bacillus_infantis
Bacillus_koreensis
Bacillus_licheniformis
Bacillus_luciferensis
Bacillus_manliponensis
Bacillus_marisflavi
Bacillus_methanolicus
Bacillus_muralis
Bacillus_paralicheniformis
Bacillus_pseudomycoides
Bacillus_pumilus
Bacillus_shackletonii
Bacillus_simplex
Bacillus_solani
Bacillus_sonorensis
Bacillus_sp.
Bacillus_subtilis
Bacillus_toyonensis
Bacillus_weihenstephanensis
Bacillus_wiedmannii
bacteria_symbiont
bacterium_336/3
bacterium_ADurb.Bin132
bacterium_ADurb.Bin478
bacterium_ADurb.BinA028
bacterium_HR13
bacterium_HR24
bacterium_SCGC
bacterium_SCN
bacterium_YEK0313
Bacteroidales_bacterium
Bacteroides_clarus
Bacteroides_coprocola
Bacteroides_coprophilus
Bacteroides_dorei
Bacteroides_eggerthii
Bacteroides_faecis
Bacteroides_finegoldii
Bacteroides_fluxus
Bacteroides_helcogenes
Bacteroides_intestinalis
Bacteroides_luti
Bacteroides_massiliensis
Bacteroides_nordii
Bacteroides_oleiciplenus
Bacteroides_reticulotermitis
Bacteroides_salyersiae
Bacteroides_sartorii
Bacteroides_sp.
Bacteroides_stercorirosoris
Bacteroides_stercoris
Bacteroides_uniformis
Bacteroides_vulgatus
Bacteroidetes_bacterium
Bacteroidia_bacterium
Barnesiella_intestinihominis
Bdellovibrio_exovorus
Bdellovibrio_sp.
Bdellovibrionales_bacterium
Beauveria_bassiana
Beggiatoa_alba
Beggiatoa_leptomitiformis
Beggiatoa_sp.
Beijerinckia_indica
Beijerinckia_sp.
Belnapia_rosea
Betaproteobacteria_bacterium
Beutenbergia_cavernae
Bifidobacterium_eulemuris
Bifidobacterium_hapali
Bifidobacterium_lemurum
Bifidobacterium_longum
Bifidobacterium_minimum
Bifidobacterium_myosotis
Bifidobacterium_pseudocatenulatum
Bifidobacterium_reuteri
Bifidobacterium_scardovii
Bifidobacterium_tissieri
Bifidobacterium_vansinderenii
Bilophila_sp.
Bilophila_wadsworthia
Blastochloris_viridis
Blastococcus_sp.
Blastomonas_sp.
Blautia_hydrogenotrophica
blood_disease
Bordetella_ansorpii
Bordetella_genomosp.
Bordetella_sp.
Bosea_lathyri
Bosea_lupini
Bosea_robiniae
Bosea_thiooxidans
Brachybacterium_faecium
Brachybacterium_sp.
Bradyrhizobiaceae_bacterium
Bradyrhizobium_arachidis
Bradyrhizobium_canariense
Bradyrhizobium_elkanii
Bradyrhizobium_erythrophlei
Bradyrhizobium_japonicum
Bradyrhizobium_jicamae
Bradyrhizobium_lablabi
Bradyrhizobium_liaoningense
Bradyrhizobium_lupini
Bradyrhizobium_manausense
Bradyrhizobium_neotropicale
Bradyrhizobium_oligotrophicum
Bradyrhizobium_ottawaense
Bradyrhizobium_pachyrhizi
Bradyrhizobium_paxllaeri
Bradyrhizobium_valentinum
Bradyrhizobium_yuanmingense
Branchiibius_sp.
Brenneria_goodwinii
Brevibacillus_agri
Brevibacillus_borstelensis
Brevibacillus_choshinensis
Brevibacillus_laterosporus
Brevibacillus_parabrevis
Brevibacillus_reuszeri
Brevibacillus_sp.
Brevibacterium_aurantiacum
Brevibacterium_casei
Brevibacterium_linens
Brevibacterium_mcbrellneri
Brevibacterium_siliguriense
Brevundimonas_diminuta
Brevundimonas_naejangsanensis
Brevundimonas_nasdae
Brevundimonas_subvibrioides
Brochothrix_thermosphacta
Bryocella_elongata
Budvicia_aquatica
Burkholderia_ambifaria
Burkholderia_anthina
Burkholderia_catarinensis
Burkholderia_contaminans
Burkholderia_diffusa
Burkholderia_lata
Burkholderia_latens
Burkholderia_metallica
Burkholderia_plantarii
Burkholderia_pseudomultivorans
Burkholderia_puraquae
Burkholderia_pyrrocinia
Burkholderia_seminalis
Burkholderia_singularis
Burkholderia_stagnalis
Burkholderia_territorii
Burkholderiaceae_bacterium
Burkholderiales_bacterium
Buttiauxella_agrestis
Buttiauxella_brennerae
Buttiauxella_ferragutiae
Buttiauxella_gaviniae
Buttiauxella_noackiae
Butyribacterium_methylotrophicum
Butyricimonas_sp.
Butyricimonas_synergistica
Caballeronia_arationis
Caballeronia_arvi
Caballeronia_calidae
Caballeronia_catudaia
Caballeronia_choica
Caballeronia_cordobensis
Caballeronia_fortuita
Caballeronia_glathei
Caballeronia_glebae
Caballeronia_humi
Caballeronia_hypogeia
Caballeronia_jiangsuensis
Caballeronia_megalochromosomata
Caballeronia_mineralivorans
Caballeronia_pedi
Caballeronia_ptereochthonis
Caballeronia_sordidicola
Caballeronia_telluris
Caballeronia_temeraria
Caballeronia_turbans
Caballeronia_udeis
Caenispirillum_bisanense
Caldanaerobacter_subterraneus
Caldanaerobius_fijiensis
Caldisphaera_lagunensis
Calothrix_brevissima
Calothrix_elsteri
Calothrix_parasitica
Calothrix_sp.
Campylobacter_sp.
candidate_divison
Candidatus_Accumulibacter
Candidatus_Aminicenantes
Candidatus_Berkiella
Candidatus_Competibacter
Candidatus_Contendobacter
Candidatus_Frankia
Candidatus_Gallionella
Candidatus_Kapabacteria
Candidatus_Magnetoovum
Candidatus_Margulisbacteria
Candidatus_Melainabacteria
Candidatus_Microthrix
Candidatus_Nitrososphaera
Candidatus_Nucleicultrix
Candidatus_Promineofilum
Candidatus_Protochlamydia
Candidatus_Rokubacteria
Candidatus_Rubidus
Candidatus_Wallbacteria
Carnobacterium_divergens
Carnobacterium_iners
Catabacter_hongkongensis
Catalinimonas_alkaloidigena
Catenibacterium_mitsuokai
Catenulispora_sp.
Caulobacter_crescentus
Caulobacter_henricii
Caulobacter_segnis
Caulobacter_sp.
Caulobacter_vibrioides
Caulobacterales_bacterium
Cedecea_davisae
Cedecea_neteri
Cedecea_sp.
Cellulosimicrobium_aquatile
Cellulosimicrobium_cellulans
Cellulosimicrobium_funkei
Cellvibrio_mixtus
Chania_multitudinisentens
Chelatococcus_sp.
Chishuiella_changwenlii
Chitinimonas_sp.
Chitinimonas_taiwanensis
Chitinophaga_arvensicola
Chitinophaga_eiseniae
Chitinophaga_filiformis
Chitinophaga_ginsengisegetis
Chitinophaga_jiangningensis
Chitinophaga_niabensis
Chitinophaga_pinensis
Chitinophaga_rupis
Chitinophaga_sancti
Chitinophaga_sp.
Chitinophaga_terrae
Chitinophagaceae_bacterium
Chlamydiae_bacterium
Chlamydiales_bacterium
Chlorobium_ferrooxidans
Chlorobium_limicola
Chloroflexi_bacterium
Chondromyces_apiculatus
Christensenella_minuta
Chromatiales_bacterium
Chromobacterium_amazonense
Chromobacterium_aquaticum
Chromobacterium_haemolyticum
Chromobacterium_sphagni
Chroococcales_cyanobacterium
Chroococcidiopsis_thermalis
Chroogloeocystis_siderophila
Chryseobacterium_angstadtii
Chryseobacterium_antarcticum
Chryseobacterium_aquaticum
Chryseobacterium_arachidis
Chryseobacterium_arthrosphaerae
Chryseobacterium_artocarpi
Chryseobacterium_balustinum
Chryseobacterium_bovis
Chryseobacterium_carnipullorum
Chryseobacterium_chaponense
Chryseobacterium_contaminans
Chryseobacterium_cucumeris
Chryseobacterium_culicis
Chryseobacterium_formosense
Chryseobacterium_frigidisoli
Chryseobacterium_gallinarum
Chryseobacterium_gambrini
Chryseobacterium_gleum
Chryseobacterium_greenlandense
Chryseobacterium_halperniae
Chryseobacterium_hominis
Chryseobacterium_hungaricum
Chryseobacterium_jejuense
Chryseobacterium_jeonii
Chryseobacterium_joostei
Chryseobacterium_koreense
Chryseobacterium_kwangjuense
Chryseobacterium_limigenitum
Chryseobacterium_luteum
Chryseobacterium_molle
Chryseobacterium_oleae
Chryseobacterium_oranimense
Chryseobacterium_piscicola
Chryseobacterium_polytrichastri
Chryseobacterium_scophthalmum
Chryseobacterium_shigense
Chryseobacterium_soli
Chryseobacterium_taeanense
Chryseobacterium_taichungense
Chryseobacterium_taihuense
Chryseobacterium_taiwanense
Chryseobacterium_takakiae
Chryseobacterium_ureilyticum
Chryseobacterium_wanjuense
Chryseobacterium_zeae
Chryseolinea_serpens
Chrysosporum_ovalisporum
Chthoniobacter_flavus
Chthoniobacter_sp.
Citrobacter_freundii
Citrobacter_koseri
Citrobacter_pasteurii
Citrobacter_sp.
Citrobacter_youngae
Clavibacter_capsici
Clavibacter_cf.
Clavibacter_insidiosus
Clavibacter_nebraskensis
Clavibacter_tessellarius
Clostridiales_bacterium
Clostridium_acidisoli
Clostridium_amylolyticum
Clostridium_autoethanogenum
Clostridium_beijerinckii
Clostridium_butyricum
Clostridium_cavendishii
Clostridium_chromiireducens
Clostridium_colicanis
Clostridium_collagenovorans
Clostridium_coskatii
Clostridium_cylindrosporum
Clostridium_diolis
Clostridium_felsineum
Clostridium_frigidicarnis
Clostridium_gasigenes
Clostridium_hathewayi
Clostridium_intestinale
Clostridium_magnum
Clostridium_neonatale
Clostridium_nexile
Clostridium_orbiscindens
Clostridium_oryzae
Clostridium_paraputrificum
Clostridium_puniceum
Clostridium_ragsdalei
Clostridium_roseum
Clostridium_saccharobutylicum
Clostridium_saccharolyticum
Clostridium_sporogenes
Clostridium_thermobutyricum
Clostridium_uliginosum
Clostridium_ventriculi
Cohnella_sp.
Coleofasciculus_chthonoplastes
Collimonas_arenae
Collimonas_sp.
Collinsella_intestinalis
Collinsella_sp.
Collinsella_stercoris
Collinsella_tanakaei
Comamonadaceae_bacterium
Comamonas_aquatica
Comamonas_sp.
Comamonas_terrigena
Comamonas_testosteroni
Comamonas_thiooxydans
Conexibacter_woesei
Coprobacillus_sp.
Coprobacter_fastidiosus
Coprobacter_secundus
Coprococcus_sp.
Coriobacteriaceae_bacterium
Corynebacterium_accolens
Corynebacterium_amycolatum
Corynebacterium_aquilae
Corynebacterium_falsenii
Corynebacterium_kefirresidentii
Corynebacterium_lowii
Corynebacterium_minutissimum
Corynebacterium_oculi
Corynebacterium_pseudogenitalium
Corynebacterium_pyruviciproducens
Corynebacterium_tuberculostearicum
Crenarchaeota_archaeon
Crenobacter_luteus
Crenotalea_thermophila
Crenothrix_polyspora
Crenothrix_sp.
Criblamydia_sequanensis
Crinalium_epipsammum
Cronobacter_condimenti
Cronobacter_dublinensis
Cronobacter_malonaticus
Cronobacter_muytjensii
Cronobacter_universalis
Cryobacterium_arcticum
Cryobacterium_roopkundense
Cryptosporangium_arvum
Cryptosporangium_aurantiacum
Cuniculiplasma_divulgatum
Cuniculiplasma_sp.
Cupriavidus_alkaliphilus
Cupriavidus_basilensis
Cupriavidus_nantongensis
Curtobacterium_citreum
Curtobacterium_flaccumfaciens
Curtobacterium_luteum
Curtobacterium_oceanosedimentum
Curtobacterium_sp.
Curvibacter_sp.
Cutibacterium_acnes
Cutibacterium_avidum
Cutibacterium_granulosum
Cyanobacterium_aponinum
cyanobacterium_TDX16
Cyanobium_sp.
Cylindrospermopsis_raciborskii
Cylindrospermopsis_sp.
Cylindrospermum_sp.
Cystobacter_ferrugineus
Cystobacter_fuscus
Dechloromonas_aromatica
Dechloromonas_denitrificans
Defluviimonas_alba
Deinococcus_actinosclerus
Deinococcus_ficus
Deinococcus_geothermalis
Deinococcus_grandis
Deinococcus_indicus
Deinococcus_maricopensis
Deinococcus_marmoris
Deinococcus_phoenicis
Deinococcus_radiodurans
Deinococcus_soli
Deinococcus_sp.
Delftia_acidovorans
Delftia_lacustris
Deltaproteobacteria_bacterium
Dermabacter_hominis
Dermabacter_sp.
Dermabacter_vaginalis
Dermacoccus_nishinomiyaensis
Dermacoccus_sp.
Dermatophilus_congolensis
Desertifilum_sp.
Desulfitobacterium_chlororespirans
Desulfobulbus_sp.
Desulfosporosinus_acididurans
Desulfosporosinus_hippei
Desulfosporosinus_sp.
Desulfosporosinus_youngiae
Desulfotomaculum_copahuensis
Desulfovibrio_desulfuricans
Desulfovibrio_fairfieldensis
Desulfovibrio_sp.
Desulfovibrionales_bacterium
Desulfurella_acetivorans
Desulfurella_amilsii
Desulfurella_multipotens
Devosia_chinhatensis
Devosia_enhydra
Devosia_geojensis
Devosia_insulae
Devosia_limi
Devosia_psychrophila
Devosia_riboflavina
Devosia_soli
Devosia_sp.
Diaphorobacter_sp.
Dickeya_chrysanthemi
Dickeya_dianthicola
Dickeya_paradisiaca
Dickeya_zeae
Dietzia_maris
Dokdonella_koreensis
Dolichospermum_compactum
Domibacillus_aminovorans
Dorea_sp.
Dubosiella_newyorkensis
Duganella_phyllosphaerae
Duganella_sacchari
Duganella_sp.
Dyadobacter_fermentans
Dyadobacter_koreensis
Dyadobacter_psychrophilus
Dyadobacter_soli
Dyadobacter_sp.
Dyella_japonica
Dyella_jiangningensis
Dyella_marensis
Dyella_sp.
Dyella_thiooxydans
Dysgonomonas_gadei
Dysgonomonas_macrotermitis
Dysgonomonas_mossii
Dysgonomonas_sp.
Ectothiorhodospira_marina
Edwardsiella_ictaluri
Edwardsiella_piscicida
Eggerthella_lenta
Eggerthella_sp.
Eisenbergiella_tayi
Elizabethkingia_sp.
Elstera_cyanobacteriorum
Elusimicrobia_bacterium
Enhydrobacter_aerosaccus
Ensifer_glycinis
Ensifer_sp.
Enterobacter_agglomerans
Enterobacter_asburiae
Enterobacter_cancerogenus
Enterobacter_hormaechei
Enterobacter_lignolyticus
Enterobacter_mori
Enterobacter_soli
Enterobacter_sp.
Enterococcus_avium
Enterococcus_caccae
Enterococcus_casseliflavus
Enterococcus_flavescens
Enterococcus_gilvus
Enterococcus_haemoperoxidus
Enterococcus_hirae
Enterococcus_malodoratus
Enterococcus_moraviensis
Enterococcus_pallens
Enterococcus_phoeniculicola
Enterococcus_plantarum
Enterococcus_quebecensis
Enterococcus_raffinosus
Enterococcus_rivorum
Enterococcus_rotai
Enterococcus_saccharolyticus
Enterococcus_silesiacus
Enterococcus_sp.
Enterococcus_sulfureus
Enterococcus_termitis
Enterococcus_ureasiticus
Enterococcus_ureilyticus
Enterorhabdus_caecimuris
Erwinia_iniecta
Erwinia_mallotivora
Erwinia_piriflorinigrans
Erwinia_tracheiphila
Erwinia_typographi
Erysipelatoclostridium_ramosum
Erysipelatoclostridium_sp.
Erythrobacter_sp.
Escherichia_sp.
Ethanoligenens_harbinense
Eubacteriaceae_bacterium
Eubacterium_aggregans
Eubacterium_barkeri
Eubacterium_callanderi
Eubacterium_dolichum
Eubacterium_limosum
Eubacterium_sp.
Ewingella_americana
Exiguobacterium_enclense
Exiguobacterium_sibiricum
Exiguobacterium_undae
Facklamia_languida
Facklamia_miroungae
Faecalibacterium_prausnitzii
Faecalibacterium_sp.
Faecalibaculum_rodentium
Faecalicatena_contorta
Ferrimicrobium_acidiphilum
Ferroplasma_acidarmanus
Ferroplasma_acidiphilum
Ferrovum_sp.
Fervidicoccus_fontis
Fibrella_aestuarina
Fibrisoma_limi
Fictibacillus_macauensis
Filimonas_lacunae
Fimbriiglobus_ruber
Fimbriimonas_ginsengisoli
Finegoldia_magna
Firmicutes_bacterium
Fischerella_major
Fischerella_sp.
Flavihumibacter_petaseus
Flavihumibacter_solisilvae
Flavihumibacter_sp.
Flavisolibacter_tropicus
Flavobacteriaceae_bacterium
Flavobacteriia_bacterium
Flavobacterium_akiainvivens
Flavobacterium_anhuiense
Flavobacterium_aquatile
Flavobacterium_aquidurense
Flavobacterium_araucananum
Flavobacterium_chilense
Flavobacterium_defluvii
Flavobacterium_flevense
Flavobacterium_frigidimaris
Flavobacterium_hercynium
Flavobacterium_hibernum
Flavobacterium_hydatis
Flavobacterium_limnosediminis
Flavobacterium_noncentrifugens
Flavobacterium_omnivorum
Flavobacterium_oncorhynchi
Flavobacterium_pectinovorum
Flavobacterium_phragmitis
Flavobacterium_piscis
Flavobacterium_plurextorum
Flavobacterium_reichenbachii
Flavobacterium_rivuli
Flavobacterium_saccharophilum
Flavobacterium_segetis
Flavobacterium_seoulense
Flavobacterium_sinopsychrotolerans
Flavobacterium_spartansii
Flavobacterium_subsaxonicum
Flavobacterium_succinicans
Flavobacterium_terrigena
Flavobacterium_ummariense
Flectobacillus_sp.
Flexibacter_flexilis
Fluoribacter_bozemanae
Fluoribacter_dumoffii
Fluoribacter_gormanii
Fluviicola_taffensis
Fontibacillus_panacisegetis
Francisella_cf.
Francisella_hispaniensis
Francisella_noatunensis
Francisella_novicida
Franconibacter_pulveris
Frankia_asymbiotica
Frankia_casuarinae
Frankia_inefficax
Frankia_sp.
Frankia_symbiont
Frankineae_bacterium
Frateuria_sp.
Frateuria_terrea
Fremyella_diplosiphon
Friedmanniella_flava
Friedmanniella_sagamiharensis
Frigoribacterium_sp.
Frondihabitans_sp.
Fulvimarina_manganoxydans
Fulvimarina_pelagi
Fusicatenibacter_sp.
Fusobacterium_sp.
Fusobacterium_ulcerans
Gammaproteobacteria_bacterium
Geminocystis_sp.
Gemmatimonadetes_bacterium
Gemmatimonas_aurantiaca
Gemmiger_sp.
Gemmobacter_aquatilis
Geobacillus_galactosidasius
Geobacillus_kaustophilus
Geobacillus_sp.
Geobacillus_stearothermophilus
Geobacillus_thermoleovorans
Geobacter_lovleyi
Geobacter_pelophilus
Geobacter_pickeringii
Geobacter_soli
Geobacter_sp.
Geobacter_thiogenes
Geobacter_uraniireducens
Geobacteraceae_bacterium
Geodermatophilus_africanus
Geodermatophilus_brasiliensis
Geodermatophilus_nigrescens
Geodermatophilus_soli
Geodermatophilus_sp.
Geodermatophilus_taihuensis
Gibbsiella_quercinecans
Giesbergeria_anulus
Gloeocapsa_sp.
Gloeomargarita_lithophora
Gluconobacter_albidus
Glutamicibacter_sp.
Glycomyces_harbinensis
Glycomyces_sambucus
Gordonia_aichiensis
Gordonia_alkanivorans
Gordonia_amarae
Gordonia_araii
Gordonia_bronchialis
Gordonia_effusa
Gordonia_hirsuta
Gordonia_lacunae
Gordonia_malaquae
Gordonia_neofelifaecis
Gordonia_otitidis
Gordonia_phthalatica
Gordonia_rubripertincta
Gordonia_sihwensis
Gordonia_soli
Gordonia_sputi
Gordonia_terrae
Gordonia_westfalica
Gordonibacter_sp.
Gordonibacter_urolithinfaciens
Granulibacter_bethesdensis
Granulicella_mallensis
Granulicella_pectinivorans
Granulicella_rosea
Granulicella_tundricola
Gulbenkiania_indica
Haematobacter_genomosp.
Haematobacter_massiliensis
Haematobacter_missouriensis
Hafnia_alvei
Hafnia_paralvei
Halanaerobium_congolense
Haliscomenobacter_hydrossis
Halococcus_thailandensis
Halomonas_campaniensis
Halomonas_cupida
Halomonas_nigrificans
Halomonas_sp.
Halomonas_subterranea
Halorubrum_saccharovorum
Halothiobacillus_sp.
Halovibrio_sp.
Hapalosiphon_sp.
Hassallia_byssoidea
Hathewaya_proteolytica
Helcococcus_kunzii
Herbaspirillum_aquaticum
Herbaspirillum_frisingense
Herbaspirillum_hiltneri
Herbiconiux_ginsengi
Herpetosiphon_aurantiacus
Herpetosiphon_geysericola
Hespellia_stercorisuis
Hoeflea_sp.
Holdemania_filiformis
Humibacillus_sp.
Hungatella_hathewayi
Hyalangium_minutum
Hydrobacter_penzbergensis
Hydrocarboniphaga_daqingensis
Hydrocarboniphaga_effusa
Hydrogenibacillus_schlegelii
Hydrogenoanaerobacterium_saccharovorans
Hydrogenobacter_hydrogenophilus
Hydrogenobaculum_sp.
Hydrogenophaga_intermedia
Hydrogenophaga_sp.
Hydrogenophilales_bacterium
hydrothermal_vent
Hylemonella_gracilis
Hymenobacter_actinosclerus
Hymenobacter_daecheongensis
Hymenobacter_gelipurpurascens
Hymenobacter_mucosus
Hymenobacter_psychrophilus
Hymenobacter_psychrotolerans
Hymenobacter_swuensis
Hyphomicrobium_denitrificans
Hyphomicrobium_facile
Ideonella_sakaiensis
Ignavigranum_ruoffiae
Immundisolibacter_cernigliae
Inquilinus_limosus
Insolitispirillum_peregrinum
Intrasporangium_chromatireducens
Intrasporangium_oryzae
Iodobacter_sp.
Isobaculum_melis
Izhakiella_australiensis
Janibacter_melonis
Janibacter_sp.
Janthinobacterium_lividum
Jatrophihabitans_endophyticus
Jatrophihabitans_sp.
Jeotgalibacillus_campisalis
Jiangella_alba
Jiangella_alkaliphila
Jiangella_sp.
Kaistia_soli
Kerstersia_gyiorum
Kibdelosporangium_aridum
Kibdelosporangium_phytohabitans
Kibdelosporangium_sp.
Kineococcus_radiotolerans
Kitasatospora_aureofaciens
Kitasatospora_cheerisanensis
Kitasatospora_griseola
Kitasatospora_sp.
Klebsiella_aerogenes
Klebsiella_michiganensis
Klebsiella_oxytoca
Klebsiella_sp.
Kluyvera_ascorbata
Kluyvera_intermedia
Kocuria_rhizophila
Kocuria_sp.
Kocuria_varians
Komagataeibacter_medellinensis
Koribacter_versatilis
Kosakonia_arachidis
Kosakonia_oryzae
Kosakonia_oryzendophytica
Kosakonia_oryziphila
Kosakonia_sp.
Krasilnikoviella_flava
Kribbella_flavida
Ktedonobacter_racemifer
Kushneria_sp.
Kutzneria_albida
Kutzneria_sp.
Kyrpidia_tusciae
Kytococcus_schroeteri
Kytococcus_sp.
Labilithrix_luteola
Lachnospiraceae_bacterium
Lactobacillus_ghanensis
Lactobacillus_perolens
Lactobacillus_satsumensis
Lactonifactor_longoviformis
Laribacter_hongkongensis
Lechevalieria_aerocolonigenes
Lechevalieria_xinjiangensis
Leclercia_adecarboxylata
Legionella_anisa
Legionella_brunensis
Legionella_cincinnatiensis
Legionella_drozanskii
Legionella_feeleii
Legionella_gratiana
Legionella_jordanis
Legionella_moravica
Legionella_parisiensis
Legionella_quateirensis
Legionella_santicrucis
Legionella_sp.
Legionella_steelei
Legionella_steigerwaltii
Legionella_tucsonensis
Leifsonia_aquatica
Leifsonia_sp.
Leifsonia_xyli
Lelliottia_nimipressuralis
Lelliottia_sp.
Leminorella_grimontii
Lentisphaerae_bacterium
Lentzea_albida
Lentzea_albidocapillata
Lentzea_flaviverrucosa
Lentzea_guizhouensis
Lentzea_jiangxiensis
Lentzea_violacea
Lentzea_waywayandensis
Leptolinea_tardivitalis
Leptolyngbya_boryana
Leptonema_illini
Leptospira_alexanderi
Leptospira_borgpetersenii
Leptospira_broomii
Leptospira_fainei
Leptospira_inadai
Leptospira_kirschneri
Leptospira_kmetyi
Leptospira_licerasiae
Leptospira_mayottensis
Leptospira_meyeri
Leptospira_noguchii
Leptospira_santarosai
Leptospira_sp.
Leptospira_terpstrae
Leptospira_vanthielii
Leptospira_weilii
Leptospira_wolbachii
Leptospira_wolffii
Leptospirillum_ferriphilum
Leptospirillum_ferrodiazotrophum
Leptospirillum_ferrooxidans
Leptospirillum_sp.
Leucobacter_chromiiresistens
Leucobacter_sp.
Leuconostoc_lactis
Leuconostoc_mesenteroides
Limnoraphis_robusta
Limnothrix_sp.
Listeria_aquatica
Listeria_booriae
Listeria_cornellensis
Listeria_fleischmannii
Listeria_floridensis
Listeria_grandensis
Listeria_newyorkensis
Listeria_weihenstephanensis
Listeriaceae_bacterium
Longilinea_arvoryzae
Lonsdalea_britannica
Lonsdalea_populi
Lonsdalea_quercina
Lunatimonas_lonarensis
Luteibacter_sp.
Luteibacter_yeojuensis
Luteipulveratus_halotolerans
Luteipulveratus_mongoliensis
Lyngbya_sp.
Lysinibacillus_fusiformis
Lysinibacillus_sphaericus
Lysinibacillus_varians
Lysinibacillus_xylanilyticus
Lysobacter_sp.
Macellibacteroides_sp.
Macrococcus_caseolyticus
Magnetospirillum_caucaseum
Magnetospirillum_magneticum
Magnetospirillum_magnetotacticum
Magnetospirillum_marisnigri
Mangrovibacter_phragmitis
Mangrovibacter_sp.
Marinactinospora_thermotolerans
Marininema_mesophilum
Marinobacter_persicus
Marinobacter_sp.
Marinobacter_subterrani
Marinomonas_spartinae
Marmoricola_scoriae
Martelella_endophytica
Martelella_sp.
Marvinbryantia_formatexigens
Massilia_eurypsychrophila
Massilia_timonae
Massiliomicrobiota_sp.
Massiliomicrobiota_timonensis
Mastigocladus_laminosus
Mastigocoleus_testarum
Megamonas_funiformis
Megamonas_sp.
Megasphaera_cerevisiae
Megasphaera_paucivorans
Megasphaera_sp.
Meiothermus_silvanus
Mesorhizobium_albiziae
Mesorhizobium_ciceri
Mesorhizobium_huakuii
Mesorhizobium_mediterraneum
Mesorhizobium_metallidurans
Mesorhizobium_muleiense
Mesorhizobium_opportunistum
Mesorhizobium_plurifarium
Mesorhizobium_prunaredense
Mesorhizobium_qingshengii
Mesorhizobium_temperatum
Methanobacterium_lacus
Methanobacterium_paludis
Methanobacterium_sp.
Methanoculleus_chikugoensis
Methanomethylovorans_sp.
Methanomicrobiales_archaeon
Methanoregula_boonei
Methanoregula_sp.
Methanoregulaceae_archaeon
Methanosaeta_sp.
Methanosarcina_sp.
Methanosarcina_spelaei
Methanosphaerula_palustris
Methanothermus_fervidus
Methylacidiphilum_fumariolicum
Methylacidiphilum_kamchatkense
Methylibium_sp.
Methylobacter_tundripaludum
Methylobacterium_brachiatum
Methylobacterium_frigidaeris
Methylobacterium_gossipiicola
Methylobacterium_indicum
Methylobacterium_mesophilicum
Methylobacterium_nodulans
Methylobacterium_phyllostachyos
Methylobacterium_platani
Methylobacterium_populi
Methylobacterium_pseudosasicola
Methylobacterium_radiotolerans
Methylobacterium_salsuginis
Methylobacterium_tarhaniae
Methylobacterium_variabile
Methylobacterium_zatmanii
Methylobrevis_pamukkalensis
Methylocapsa_palsarum
Methylocella_silvestris
Methylococcaceae_bacterium
Methyloglobulus_morosus
Methylomagnum_ishizawai
Methylomonas_denitrificans
Methylomonas_koyamae
Methylomonas_lenta
Methylomonas_methanica
Methylomonas_sp.
Methylophilaceae_bacterium
Methylophilus_sp.
Methylosinus_sp.
Methylotenera_mobilis
Methylotenera_versatilis
Methyloversatilis_universalis
Methylovorus_glucosetrophus
Microbacterium_azadirachtae
Microbacterium_enclense
Microbacterium_foliorum
Microbacterium_ginsengisoli
Microbacterium_hydrocarbonoxydans
Microbacterium_ketosireducens
Microbacterium_laevaniformans
Microbacterium_oleivorans
Microbacterium_oxydans
Microbacterium_paraoxydans
Microbacterium_pygmaeum
Microbacterium_sp.
Microbacterium_testaceum
Microbacterium_trichothecenolyticum
Microbispora_sp.
Micrococcales_bacterium
Microcoleus_vaginatus
Microcystis_aeruginosa
Microcystis_panniformis
Microcystis_sp.
Microlunatus_soli
Micromonospora_aurantiaca
Micromonospora_auratinigra
Micromonospora_avicenniae
Micromonospora_carbonacea
Micromonospora_chaiyaphumensis
Micromonospora_chersina
Micromonospora_chokoriensis
Micromonospora_coriariae
Micromonospora_cremea
Micromonospora_eburnea
Micromonospora_echinaurantiaca
Micromonospora_echinospora
Micromonospora_haikouensis
Micromonospora_humi
Micromonospora_inositola
Micromonospora_inyonensis
Micromonospora_krabiensis
Micromonospora_lupini
Micromonospora_marina
Micromonospora_matsumotoense
Micromonospora_mirobrigensis
Micromonospora_nigra
Micromonospora_peucetia
Micromonospora_rhizosphaerae
Micromonospora_rifamycinica
Micromonospora_rosaria
Micromonospora_saelicesensis
Micromonospora_sediminicola
Micromonospora_siamensis
Micromonospora_sp.
Micromonospora_tulbaghiae
Micromonospora_wenchangensis
Micromonospora_yangpuensis
Micromonospora_zamorensis
Microterricola_viridarii
Microvirga_lotononidis
mine_drainage
Minicystis_rosea
Mitsuaria_sp.
Mobilicoccus_pelagius
Modestobacter_sp.
Moorella_thermoacetica
Moraxella_osloensis
Morganella_morganii
Morganella_psychrotolerans
Mucilaginibacter_gossypii
Mucilaginibacter_gossypiicola
Mucilaginibacter_lappiensis
Mucilaginibacter_mallensis
Mucilaginibacter_paludis
Mucilaginibacter_pedocola
Mucilaginibacter_pineti
Mucilaginibacter_polytrichastri
Mumia_flava
Mycetocola_reblochoni
Mycobacterium_abscessus
Mycobacterium_agri
Mycobacterium_angelicum
Mycobacterium_aquaticum
Mycobacterium_aromaticivorans
Mycobacterium_arosiense
Mycobacterium_arupense
Mycobacterium_asiaticum
Mycobacterium_bacteremicum
Mycobacterium_boenickei
Mycobacterium_bohemicum
Mycobacterium_bouchedurhonense
Mycobacterium_branderi
Mycobacterium_brisbanense
Mycobacterium_canariasense
Mycobacterium_celatum
Mycobacterium_celeriflavum
Mycobacterium_chelonae
Mycobacterium_chimaera
Mycobacterium_chlorophenolicum
Mycobacterium_colombiense
Mycobacterium_conceptionense
Mycobacterium_confluentis
Mycobacterium_conspicuum
Mycobacterium_cosmeticum
Mycobacterium_diernhoferi
Mycobacterium_engbaekii
Mycobacterium_europaeum
Mycobacterium_farcinogenes
Mycobacterium_flavescens
Mycobacterium_florentinum
Mycobacterium_fortuitum
Mycobacterium_fragae
Mycobacterium_franklinii
Mycobacterium_gastri
Mycobacterium_goodii
Mycobacterium_gordonae
Mycobacterium_grossiae
Mycobacterium_haemophilum
Mycobacterium_heckeshornense
Mycobacterium_heidelbergense
Mycobacterium_heraklionense
Mycobacterium_hiberniae
Mycobacterium_immunogenum
Mycobacterium_indicus
Mycobacterium_insubricum
Mycobacterium_interjectum
Mycobacterium_intracellulare
Mycobacterium_iranicum
Mycobacterium_kansasii
Mycobacterium_kubicae
Mycobacterium_kyorinense
Mycobacterium_lacus
Mycobacterium_lentiflavum
Mycobacterium_llatzerense
Mycobacterium_mageritense
Mycobacterium_malmoense
Mycobacterium_mantenii
Mycobacterium_microti
Mycobacterium_minnesotense
Mycobacterium_monacense
Mycobacterium_moriokaense
Mycobacterium_mucogenicum
Mycobacterium_mungi
Mycobacterium_nebraskense
Mycobacterium_neoaurum
Mycobacterium_neworleansense
Mycobacterium_noviomagense
Mycobacterium_obuense
Mycobacterium_orygis
Mycobacterium_palustre
Mycobacterium_paraense
Mycobacterium_paraffinicum
Mycobacterium_parafortuitum
Mycobacterium_paraintracellulare
Mycobacterium_parascrofulaceum
Mycobacterium_paraseoulense
Mycobacterium_paratuberculosis
Mycobacterium_parmense
Mycobacterium_peregrinum
Mycobacterium_porcinum
Mycobacterium_riyadhense
Mycobacterium_rufum
Mycobacterium_saopaulense
Mycobacterium_saskatchewanense
Mycobacterium_scrofulaceum
Mycobacterium_setense
Mycobacterium_sherrisii
Mycobacterium_shigaense
Mycobacterium_shinjukuense
Mycobacterium_simiae
Mycobacterium_sinense
Mycobacterium_sphagni
Mycobacterium_szulgai
Mycobacterium_talmoniae
Mycobacterium_triplex
Mycobacterium_tusciae
Mycobacterium_vanbaalenii
Mycobacterium_vulneris
Mycobacterium_wolinskyi
Mycobacterium_xenopi
Mycobacterium_yongonense
Mycoplasma_iowae
Myroides_marinus
Myroides_odoratus
Myxococcales_bacterium
Myxococcus_fulvus
Myxococcus_hansupus
Myxococcus_stipitatus
Myxococcus_virescens
Nakamurella_multipartita
Nakamurella_panacisegetis
Natrinema_pallidum
Neochlamydia_sp.
Neorhizobium_galegae
Neosynechococcus_sphagnicola
Niabella_drilacis
[truncated: 992 more rows]

## Sheet: KdpD
				Supplementary Data 1. Lists of bacterial species possessing Kdp elements
				Supplementary Data 1.2. Lists of bacterial species containing KdpD among the species possessing KdpABC
				Escherichia_coli
				Escherichia_fergusonii
				Escherichia_albertii
				Salmonella_enterica
				Salmonella_bongori
				Shigella_flexneri
				Shigella_sonnei
				Shigella_boydii
				Shigella_dysenteriae
				Enterobacter_cloacae
				Enterobacter_kobei
				Enterobacter_xiangfangensis
				Cronobacter_sakazakii
				Cronobacter_turicensis
				Klebsiella_pneumoniae
				Klebsiella_variicola
				Klebsiella_quasipneumoniae
				Klebsiella_quasivariicola
				Citrobacter_rodentium
				Citrobacter_braakii
				Citrobacter_werkmanii
				Citrobacter_amalonaticus
				Citrobacter_farmeri
				Shimwellia_blattae
				Kosakonia_sacchari
				Kosakonia_radicincitans
				Kosakonia_cowanii
				Kluyvera_georgiana
				Leclercia_sp.
				Lelliottia_amnigena
				Enterobacteriaceae_bacterium
				Yersinia_pestis
				Yersinia_pseudotuberculosis
				Yersinia_enterocolitica
				Yersinia_aldovae
				Yersinia_frederiksenii
				Yersinia_intermedia
				Yersinia_kristensenii
				Yersinia_rohdei
				Yersinia_ruckeri
				Serratia_plymuthica
				Serratia_marcescens
				Serratia_sp.
				Rahnella_aquatilis
				Pectobacterium_atrosepticum
				Pectobacterium_wasabiae
				Pectobacterium_polaris
				Sodalis_praecaptivus
				Dickeya_dadantii
				Dickeya_solani
				Erwinia_tasmaniensis
				Erwinia_pyrifoliae
				Erwinia_amylovora
				Erwinia_billingiae
				Erwinia_sp.
				Erwinia_gerundensis
				Pantoea_ananatis
				Pantoea_vagans
				Pantoea_agglomerans
				Pantoea_stewartii
				Pantoea_alhagi
				Tatumella_citrea
				Photorhabdus_luminescens
				Photorhabdus_asymbiotica
				Xenorhabdus_bovienii
				Xenorhabdus_nematophila
				Xenorhabdus_doucetiae
				Xenorhabdus_poinarii
				Xenorhabdus_hominickii
				Providencia_stuartii
				Providencia_rettgeri
				Providencia_alcalifaciens
				Edwardsiella_tarda
				Edwardsiella_anguillarum
				Edwardsiella_hoshinae
				Xanthomonas_campestris
				Xanthomonas_citri
				Xanthomonas_fuscans
				Xanthomonas_axonopodis
				Xanthomonas_oryzae
				Xanthomonas_albilineans
				Xanthomonas_gardneri
				Xanthomonas_vesicatoria
				Xanthomonas_perforans
				Xanthomonas_hortorum
				Xanthomonas_phaseoli
				Stenotrophomonas_maltophilia
				Stenotrophomonas_acidaminiphila
				Stenotrophomonas_sp.
				Lysobacter_antibioticus
				Lysobacter_capsici
				Lysobacter_gummosus
				Lysobacter_enzymogenes
				Pseudomonas_geniculata
				Luteibacter_rhizovicinus
				Paraphotobacterium_marinum
				Pseudomonas_aeruginosa
				Pseudomonas_resinovorans
				Pseudomonas_pseudoalcaligenes
				Pseudomonas_citronellolis
				Pseudomonas_putida
				Pseudomonas_syringae
				Pseudomonas_savastanoi
				Pseudomonas_protegens
				Pseudomonas_fluorescens
				Pseudomonas_mandelii
				Pseudomonas_veronii
				Pseudomonas_entomophila
				Pseudomonas_stutzeri
				Pseudomonas_sp.
				Pseudomonas_knackmussii
				Pseudomonas_frederiksbergensis
				Pseudomonas_psychrotolerans
				Azotobacter_chroococcum
				Acinetobacter_baumannii
				Acinetobacter_pittii
				Acinetobacter_lactucae
				Acinetobacter_sp.
				Acinetobacter_haemolyticus
				Acinetobacter_junii
				Acinetobacter_soli
				Pseudoalteromonas_nigrifaciens
				Cellvibrio_sp.
				Legionella_longbeachae
				Legionella_fallonii
				Legionella_hackeliae
				Legionella_clemsonensis
				Legionella_sainthelensi
				Methylococcus_capsulatus
				Methylovulum_psychrotolerans
				Francisella_tularensis
				Francisella_philomiragia
				Francisella_sp.
				Thiocystis_violascens
				Kushneria_marisflavi
				Aeromonas_hydrophila
				Aeromonas_salmonicida
				Aeromonas_dhakensis
				Aeromonas_caviae
				Chromobacterium_violaceum
				Chromobacterium_vaccinii
				Chromobacterium_sp.
				Jeongeupia_sp.
				Aquaspirillum_sp.
				Ralstonia_solanacearum
				Ralstonia_eutropha
				Cupriavidus_necator
				Cupriavidus_metallidurans
				Cupriavidus_taiwanensis
				Cupriavidus_sp.
				Burkholderia_mallei
				Burkholderia_pseudomallei
				Burkholderia_thailandensis
				Burkholderia_oklahomensis
				Burkholderia_vietnamiensis
				Burkholderia_cenocepacia
				Burkholderia_multivorans
				Burkholderia_cepacia
				Burkholderia_dolosa
				Burkholderia_ubonensis
				Burkholderia_stabilis
				Burkholderia_glumae
				Burkholderia_gladioli
				Burkholderia_sp.
				Paraburkholderia_xenovorans
				Paraburkholderia_fungorum
				Paraburkholderia_sprentiae
				Paraburkholderia_sp.
				Paraburkholderia_hospita
				Paraburkholderia_terrae
				Pandoraea_pnomenusa
				Pandoraea_pulmonicola
				Pandoraea_vervacti
				Pandoraea_oxalativorans
				Pandoraea_thiooxydans
				Pandoraea_faecigallinarum
				Pandoraea_norimbergensis
				Bordetella_pertussis
				Bordetella_parapertussis
				Bordetella_bronchiseptica
				Bordetella_avium
				Bordetella_holmesii
				Bordetella_hinzii
				Bordetella_trematum
				Bordetella_bronchialis
				Bordetella_flabilis
				Bordetella_pseudohinzii
				Achromobacter_xylosoxidans
				Achromobacter_spanius
				Achromobacter_sp.
				Advenella_mimigardefordensis
				Rhodoferax_saidenbachensis
				Delftia_tsuruhatensis
				Delftia_sp.
				Variovorax_paradoxus
				Variovorax_boronicumulans
				Methylibium_petroleiphilum
				Herminiimonas_arsenicoxydans
				Janthinobacterium_sp.
				Janthinobacterium_agaricidamnosum
				Janthinobacterium_svalbardensis
				Herbaspirillum_seropedicae
				Herbaspirillum_rubrisubalbicans
				Herbaspirillum_sp.
				Collimonas_fungivorans
				Collimonas_pratensis
				Massilia_sp.
				Oxalobacter_formigenes
				Thiomonas_arsenitoxydans
				Rubrivivax_gelatinosus
				Rhizobacter_gummiphilus
				Methylovorus_sp.
				Dechlorosoma_suillum
				Thauera_sp.
				Campylobacter_jejuni
				Geobacter_sulfurreducens
				Geobacter_metallireducens
				Geobacter_bemidjiensis
				Desulfovibrio_vulgaris
				Desulfovibrio_magneticus
				Myxococcus_xanthus
				Corallococcus_coralloides
				Stigmatella_aurantiaca
				Sorangium_cellulosum
				Desulfomonile_tiedjei
				Bdellovibrio_bacteriovorus
				Mesorhizobium_japonicum
				Mesorhizobium_australicum
				Mesorhizobium_amorphae
				Mesorhizobium_sp.
				Phyllobacterium_sp.
				Sinorhizobium_meliloti
				Sinorhizobium_fredii
				Sinorhizobium_sp.
				Sinorhizobium_americanum
				Ensifer_adhaerens
				Agrobacterium_fabrum
				Agrobacterium_radiobacter
				Agrobacterium_tumefaciens
				Agrobacterium_vitis
				Agrobacterium_rhizogenes
				Rhizobium_etli
				Rhizobium_leguminosarum
				Rhizobium_tropici
				Rhizobium_sp.
				Rhizobium_favelukesii
				Rhizobium_gallicum
				Rhizobium_phaseoli
				Ochrobactrum_anthropi
				Ochrobactrum_pseudogrignonense
				Ochrobactrum_sp.
				Bradyrhizobium_diazoefficiens
				Bradyrhizobium_sp.
				Rhodopseudomonas_palustris
				Oligotropha_carboxidovorans
				Bosea_sp.
				Bosea_vaviloviae
				Methylobacterium_extorquens
				Methylobacterium_oryzae
				Methylobacterium_aquaticum
				Methylobacterium_sp.
				Microvirga_ossetica
				Hyphomicrobium_sp.
				Methylocystis_sp.
				Methylocystis_bryophila
				Methylosinus_trichosporium
				Pseudorhodoplanes_sinuspersici
				Hartmannibacter_diazotrophicus
				Caulobacter_mirabilis
				Brevundimonas_sp.
				Brevundimonas_vesicularis
				Rhodobacter_sphaeroides
				Rhodobacter_capsulatus
				Novosphingobium_resinovorum
				Sphingopyxis_fribergensis
				Sphingopyxis_granuli
				Sphingopyxis_sp.
				Sphingomonas_melonis
				Sphingomonas_koreensis
				Sphingomonas_sp.
				Sphingobium_sp.
				Sphingobium_yanoikuyae
				Rhizorhabdus_dicambivorans
				Porphyrobacter_neustonensis
				Acidiphilium_multivorum
				Gluconacetobacter_diazotrophicus
				Acetobacter_pasteurianus
				Roseomonas_gilardii
				Roseomonas_sp.
				Rhodospirillum_centenum
				Pararhodospirillum_photometricum
				Magnetospirillum_gryphiswaldense
				Magnetospirillum_sp.
				Azospirillum_sp.
				Azospirillum_lipoferum
				Azospirillum_brasilense
				Tistrella_mobilis
				Thalassospira_sp.
				Nitrospirillum_amazonense
				Acidithiobacillus_ferrooxidans
				Bacillus_anthracis
				Bacillus_cereus
				Bacillus_thuringiensis
				Bacillus_mycoides
				Bacillus_megaterium
				Geobacillus_thermocatenulatus
				Geobacillus_lituanicus
				Lysinibacillus_sp.
				Fictibacillus_phosphorivorans
				Staphylococcus_aureus
				Staphylococcus_epidermidis
				Staphylococcus_haemolyticus
				Staphylococcus_lugdunensis
				Staphylococcus_pseudintermedius
				Staphylococcus_hyicus
				Staphylococcus_capitis
				Macrococcus_canis
				Listeria_monocytogenes
				Listeria_innocua
				Listeria_welshimeri
				Listeria_seeligeri
				Listeria_ivanovii
				Exiguobacterium_antarcticum
				Exiguobacterium_sp.
				Brevibacillus_brevis
				Brevibacillus_formosus
				Paenibacillus_polymyxa
				Paenibacillus_larvae
				Paenibacillus_riograndensis
				Paenibacillus_bovis
				Paenibacillus_xylanexedens
				Paenibacillus_ihbetae
				Paenibacillus_crassostreae
				Paenibacillus_kribbensis
				Aneurinibacillus_soli
				Alicyclobacillus_acidocaldarius
				Solibacillus_sp.
				Kurthia_sp.
				Lactococcus_lactis
				Lactococcus_piscium
				Streptococcus_pasteurianus
				Lactobacillus_plantarum
				Enterococcus_faecalis
				Enterococcus_faecium
				Enterococcus_mundtii
				Enterococcus_gallinarum
				Vagococcus_penaei
				Carnobacterium_sp.
				Carnobacterium_maltaromaticum
				Clostridium_acetobutylicum
				Clostridium_perfringens
				Clostridium_botulinum
				Clostridium_kluyveri
				Clostridium_ljungdahlii
				Clostridium_sp.
				Clostridium_saccharoperbutylacetonicum
				Clostridium_pasteurianum
				Clostridium_baratii
				Clostridium_estertheticum
				Clostridium_argentinense
				Geosporobacter_ferrireducens
				Blautia_sp.
				Blautia_hansenii
				Lachnoclostridium_sp.
				Clostridioides_difficile
				Paeniclostridium_sordellii
				Desulfosporosinus_acidiphilus
				Desulfosporosinus_meridiei
				Sulfobacillus_acidophilus
				Flavonifractor_plautii
				Thermoanaerobacter_tengcongensis
				Thermoanaerobacter_kivui
				Erysipelotrichaceae_bacterium
				Mycobacterium_tuberculosis
				Mycobacterium_bovis
				Mycobacterium_africanum
				Mycobacterium_canettii
				Mycobacterium_avium
				Mycobacterium_marseillense
				Mycobacterium_smegmatis
				Mycobacterium_sp.
				Mycobacterium_stephanolepidis
				Mycobacterium_marinum
				Mycobacterium_rhodesiae
				Mycobacterium_chubuense
				Mycobacterium_vaccae
				Mycobacterium_dioxanotrophicus
				Corynebacterium_jeikeium
				Corynebacterium_resistens
				Corynebacterium_sp.
				Corynebacterium_singulare
				Corynebacterium_epidermidicanis
				Corynebacterium_simulans
				Nocardia_farcinica
				Nocardia_cyriacigeorgica
				Nocardia_nova
				Nocardia_seriolae
				Nocardia_terpenica
				Rhodococcus_jostii
				Rhodococcus_erythropolis
				Rhodococcus_opacus
				Rhodococcus_equi
				Rhodococcus_fascians
				Rhodococcus_sp.
				Rhodococcus_ruber
				Rhodococcus_qingshengii
				Gordonia_polyisoprenivorans
				Gordonia_sp.
				Streptomyces_avermitilis
				Streptomyces_cattleya
				Streptomyces_davaonensis
				Streptomyces_lividans
				Streptomyces_xiamenensis
				Streptomyces_ambofaciens
				Streptomyces_reticuli
				Streptomyces_rubrolavendulae
				Streptomyces_autolyticus
				Streptomyces_gilvosporeus
				Streptomyces_alboflavus
				Streptomyces_albireticuli
				Streptomyces_lavendulae
				Kitasatospora_setae
				Clavibacter_michiganensis
				Microbacterium_aurum
				Microbacterium_hominis
				Cryobacterium_sp.
				Cnuibacter_physcomitrellae
				Arthrobacter_sp.
				Isoptericola_dokdonensis
				Cellulosimicrobium_sp.
				Sanguibacter_keddieii
				Cellulomonas_sp.
				Propionibacterium_acnes
				Microlunatus_phosphovorus
				Nocardiopsis_gilva
				Frankia_alni
				Modestobacter_marinus
				Saccharopolyspora_erythraea
				Amycolatopsis_mediterranei
				Amycolatopsis_orientalis
				Amycolatopsis_japonica
				Amycolatopsis_methanolica
				Amycolatopsis_sp.
				Actinosynnema_pretiosum
				Saccharothrix_espanaensis
				Actinoalloteichus_hymeniacidonis
				Actinoalloteichus_sp.
				Actinoalloteichus_hoggarensis
				Synechocystis_sp.
				Synechococcus_elongatus
				Synechococcus_sp.
				Cyanobium_gracile
				Chamaesiphon_minutus
				Leptolyngbya_sp.
				Cyanothece_sp.
				Microcoleus_sp.
				Oscillatoria_acuminata
				Gloeobacter_violaceus
				Gloeobacter_kilaueensis
				Nostoc_sp.
				Nostoc_flagelliforme
				Anabaena_sp.
				Cylindrospermum_stagnale
				Stanieria_sp.
				Deinococcus_gobiensis
				Chthonomonas_calidirosea
				Protochlamydia_naegleriophila
				Parachlamydia_acanthamoebae
				Akkermansia_glycaniphila
				Methylacidiphilum_infernorum
				Pirellula_sp.
				Planctomyces_sp.
				Gemmata_sp.
				Singulisphaera_acidiphila
				Paludisphaera_borealis
				Leptospira_interrogans
				Leptospira_alstonii
				Acidobacterium_capsulatum
				Terriglobus_roseus
				Luteitalea_pratensis
				Fusobacterium_varium
				Cloacibacillus_porcorum
				Bacteroides_thetaiotaomicron
				Bacteroides_fragilis
				Bacteroides_xylanisolvens
				Bacteroides_ovatus
				Bacteroides_cellulosilyticus
				Bacteroides_caccae
				Alistipes_shahii
				Niabella_ginsenosidivorans
				Pedobacter_steynii
				Pedobacter_ginsengisoli
				Sphingobacterium_sp.
				Solitalea_canadensis
				Mucilaginibacter_sp.
				Mucilaginibacter_gotjawali
				Cytophaga_hutchinsonii
				Spirosoma_sp.
				Fibrella_sp.
				Hymenobacter_sp.
				Flavobacterium_johnsoniae
				Flavobacterium_psychrophilum
				Elizabethkingia_anophelis
				Elizabethkingia_miricola
				Elizabethkingia_meningoseptica
				Elizabethkingia_genomosp.
				Chryseobacterium_sp.
				Chryseobacterium_indologenes
				Chryseobacterium_piperi
				Hydrogenobacter_thermophilus
				Candidatus_Nitrospira
				Nitrospira_japonica
				Candidatus_Methylomirabilis
				Methanoculleus_bourgensis
				Methanoculleus_sp.
				Candidatus_Nitrosotalea
				Clostridium_asparagiforme
				Clostridium_bolteae
				Clostridium_citroniae
				Clostridium_clostridioforme
				Clostridium_hiranonis
				Clostridium_hylemonae
				Clostridium_innocuum
				Clostridium_lavalense
				Clostridium_leptum
				Clostridium_methylpentosum
				Clostridium_papyrosolvens
				Clostridium_scindens
				Clostridium_sphenoides
				Clostridium_spiroforme
				Clostridium_symbiosum
				Clostridium_termitidis
				Desulfotomaculum_guttoideum
				Eubacterium_siraeum
				Flavobacterium_sp.
				Flexibacter_sp.
				Propionibacterium_humerusii
				Propionibacterium_namnetense
				Pseudomonas_mesoacidophila
				Absiella_dolichum
				Accumulibacter_phosphatis
				Acetobacter_aceti
				Acetobacter_malorum
				Acetobacteraceae_bacterium
				Acetobacterium_bakii
				Acetobacterium_wieringae
				Acetonema_longum
				Achromobacter_arsenitoxydans
				Achromobacter_denitrificans
				Achromobacter_insuavis
				Achromobacter_marplatensis
				Achromobacter_piechaudii
				Achromobacter_ruhlandii
				Acidibacillus_ferrooxidans
				Acidiferrobacter_thiooxydans
				Acidihalobacter_prosperus
				Acidimicrobium_ferrooxidans
				Acidiphilium_cryptum
				Acidiphilium_sp.
				Acidithiobacillus_caldus
				Acidithiobacillus_ferrivorans
				Acidithiobacillus_thiooxidans
				Acidithrix_ferrooxidans
				Acidobacteria_bacterium
				Acidobacteriales_bacterium
				Acidocella_aminolytica
				Acidocella_sp.
				Acidomonas_methanolica
				Acidovorax_avenae
				Acidovorax_cattleyae
				Acidovorax_citrulli
				Acidovorax_delafieldii
				Acidovorax_konjaci
				Acidovorax_sp.
				Acidovorax_temperans
				Acidovorax_wautersii
				Acinetobacter_albensis
				Acinetobacter_baylyi
				Acinetobacter_beijerinckii
				Acinetobacter_bereziniae
				Acinetobacter_bouvetii
				Acinetobacter_brisouii
				Acinetobacter_calcoaceticus
				Acinetobacter_celticus
				Acinetobacter_genomosp.
				Acinetobacter_gerneri
				Acinetobacter_guillouiae
				Acinetobacter_gyllenbergii
				Acinetobacter_johnsonii
				Acinetobacter_lwoffii
				Acinetobacter_nectaris
				Acinetobacter_nosocomialis
				Acinetobacter_oleivorans
				Acinetobacter_parvus
				Acinetobacter_proteolyticus
				Acinetobacter_radioresistens
				Acinetobacter_rudis
				Acinetobacter_seifertii
				Acinetobacter_tandoii
				Acinetobacter_tjernbergiae
				Acinetobacter_ursingii
				Acinetobacter_venetianus
				Actinobacteria_bacterium
				Actinokineospora_bangkokensis
				Actinokineospora_spheciospongiae
				Actinokineospora_terrae
				Actinomyces_radingae
				Actinomyces_sp.
				Actinophytocola_xanthii
				Actinophytocola_xinjiangensis
				Actinoplanes_atraurantiacus
				Actinoplanes_awajinensis
				Actinoplanes_derwentensis
				Actinoplanes_friuliensis
				Actinoplanes_missouriensis
				Actinoplanes_philippinensis
				Actinoplanes_sp.
				Actinosynnema_mirum
				Actinosynnema_sp.
				Adlercreutzia_equolifaciens
				Advenella_kashmirensis
				Aeromicrobium_erythreum
				Aeromicrobium_sp.
				Aeromonas_allosaccharophila
				Aeromonas_diversa
				Aeromonas_media
				Aeromonas_molluscorum
				Aeromonas_piscicola
				Aeromonas_sobria
				Aeromonas_sp.
				Aeromonas_veronii
				Afipia_broomeae
				Afipia_clevelandensis
				Afipia_felis
				Afipia_massiliensis
				Afipia_sp.
				Agrobacterium_arsenijevicii
				Agrobacterium_genomosp.
				Agrobacterium_rubi
				Agrobacterium_salinitolerans
				Agrobacterium_sp.
				Agromyces_aureus
				Agromyces_cerinus
				Agromyces_flavus
				Agromyces_sp.
				Akkermansia_muciniphila
				Akkermansia_sp.
				Alcaligenes_faecalis
				Alcaligenes_sp.
				Alcaligenes_xylosoxydans
				Alcanivorax_dieselolei
				Alcanivorax_sp.
				Algoriphagus_sp.
				Alicycliphilus_denitrificans
				Alicycliphilus_sp.
				Alicyclobacillus_ferrooxydans
				Alicyclobacillus_hesperidum
				Alicyclobacillus_vulcanalis
				Aliifodinibius_sp.
				Alistipes_finegoldii
				Alistipes_indistinctus
				Alistipes_inops
				Alistipes_onderdonkii
				Alistipes_sp.
				Alistipes_timonensis
				Alkalibacterium_sp.
				Alkalinema_sp.
				Alloactinosynnema_sp.
				Allochromatium_vinosum
				Allokutzneria_albata
				alpha_proteobacterium
				Alphaproteobacteria_bacterium
				Altererythrobacter_sp.
				Amantichitinum_ursilacus
				Aminobacter_aminovorans
				Aminobacter_sp.
				Ammonifex_degensii
				Amycolatopsis_alba
				Amycolatopsis_australiensis
				Amycolatopsis_azurea
				Amycolatopsis_coloradensis
				Amycolatopsis_decaplanina
				Amycolatopsis_keratiniphila
				Amycolatopsis_pretoriensis
				Amycolatopsis_regifaucium
				Amycolatopsis_rifamycinica
				Amycolatopsis_rubida
				Amycolatopsis_saalfeldensis
				Amycolatopsis_sacchari
				Amycolatopsis_sulphurea
				Amycolatopsis_thailandensis
				Amycolatopsis_tolypomycina
				Amycolatopsis_vancoresmycina
				Amycolatopsis_xylanica
				Anabaena_cylindrica
				Anabaena_variabilis
				Anabaenopsis_circularis
				Anaerofustis_stercorihominis
				Anaerolineaceae_bacterium
				Anaeromassilibacillus_sp.
				Anaeromyxobacter_dehalogenans
				Anaeromyxobacter_sp.
				Anaerosporomusa_subterranea
				Anaerostipes_caccae
				Anaerostipes_sp.
				Anaerotruncus_colihominis
				Ancylobacter_rudongensis
				Anditalea_andensis
				Aneurinibacillus_aneurinilyticus
				Aneurinibacillus_migulanus
				Aneurinibacillus_sp.
				Aneurinibacillus_thermoaerophilus
				Aphanizomenon_flos-aquae
				Aquabacterium_sp.
				Aquitalea_magnusonii
				Archangium_violaceum
				Arcobacter_butzleri
				Arcticibacter_svalbardensis
				Armatimonadetes_bacterium
				Arthrobacter_alpinus
				Arthrobacter_saudimassiliensis
				Asaia_bogorensis
				Asaia_platycodi
				Asanoa_ferruginea
				Asticcacaulis_benevestitus
				Asticcacaulis_biprosthecum
				Asticcacaulis_excentricus
				Asticcacaulis_sp.
				Asticcacaulis_taihuensis
				Atlantibacter_hermannii
				Aulosira_laxa
				Aurantimonas_sp.
				Aureimonas_altamirensis
				Aureimonas_jatrophae
				Aureimonas_phyllosphaerae
				Aureimonas_sp.
				Aureimonas_ureilytica
				Austwickia_chelonae
				Azorhizobium_caulinodans
				Azorhizobium_sp.
				Azospirillum_thiophilum
				Azotobacter_beijerinckii
				Bacillaceae_bacterium
				Bacillus_aryabhattai
				Bacillus_badius
				Bacillus_bombysepticus
				Bacillus_butanolivorans
				Bacillus_coagulans
				Bacillus_cytotoxicus
				Bacillus_flexus
				Bacillus_gaemokensis
				Bacillus_glycinifermentans
				Bacillus_indicus
				Bacillus_infantis
				Bacillus_koreensis
				Bacillus_luciferensis
				Bacillus_manliponensis
				Bacillus_marisflavi
				Bacillus_methanolicus
				Bacillus_muralis
				Bacillus_paralicheniformis
				Bacillus_pseudomycoides
				Bacillus_shackletonii
				Bacillus_simplex
				Bacillus_solani
				Bacillus_sp.
				Bacillus_subtilis
				Bacillus_toyonensis
				Bacillus_weihenstephanensis
				Bacillus_wiedmannii
				bacteria_symbiont
				bacterium_336/3
				bacterium_ADurb.Bin132
				bacterium_ADurb.Bin478
				bacterium_ADurb.BinA028
				bacterium_HR24
				bacterium_SCGC
				bacterium_SCN
				bacterium_YEK0313
				Bacteroidales_bacterium
				Bacteroides_clarus
				Bacteroides_coprocola
				Bacteroides_coprophilus
				Bacteroides_dorei
				Bacteroides_eggerthii
				Bacteroides_faecis
				Bacteroides_finegoldii
				Bacteroides_fluxus
				Bacteroides_helcogenes
				Bacteroides_intestinalis
				Bacteroides_massiliensis
				Bacteroides_nordii
				Bacteroides_oleiciplenus
				Bacteroides_reticulotermitis
				Bacteroides_salyersiae
				Bacteroides_sartorii
				Bacteroides_sp.
				Bacteroides_stercorirosoris
				Bacteroides_stercoris
				Bacteroides_uniformis
				Bacteroides_vulgatus
				Bacteroidetes_bacterium
				Bacteroidia_bacterium
				Barnesiella_intestinihominis
				Bdellovibrio_exovorus
				Bdellovibrio_sp.
				Bdellovibrionales_bacterium
				Beauveria_bassiana
				Beggiatoa_alba
				Beggiatoa_leptomitiformis
				Beijerinckia_indica
				Betaproteobacteria_bacterium
				Beutenbergia_cavernae
				Bifidobacterium_eulemuris
				Bifidobacterium_hapali
				Bifidobacterium_longum
				Bifidobacterium_minimum
				Bifidobacterium_myosotis
				Bifidobacterium_pseudocatenulatum
				Bifidobacterium_reuteri
				Bifidobacterium_scardovii
				Bifidobacterium_tissieri
				Bifidobacterium_vansinderenii
				Bilophila_sp.
				Bilophila_wadsworthia
				Blastochloris_viridis
				Blautia_hydrogenotrophica
				Bordetella_ansorpii
				Bordetella_genomosp.
				Bordetella_sp.
				Bosea_lathyri
				Bosea_lupini
				Bosea_thiooxidans
				Brachybacterium_faecium
				Brachybacterium_sp.
				Bradyrhizobiaceae_bacterium
				Bradyrhizobium_arachidis
				Bradyrhizobium_canariense
				Bradyrhizobium_elkanii
				Bradyrhizobium_erythrophlei
				Bradyrhizobium_japonicum
				Bradyrhizobium_jicamae
				Bradyrhizobium_lablabi
				Bradyrhizobium_liaoningense
				Bradyrhizobium_lupini
				Bradyrhizobium_manausense
				Bradyrhizobium_neotropicale
				Bradyrhizobium_oligotrophicum
				Bradyrhizobium_ottawaense
				Bradyrhizobium_pachyrhizi
				Bradyrhizobium_paxllaeri
				Bradyrhizobium_valentinum
				Bradyrhizobium_yuanmingense
				Branchiibius_sp.
				Brenneria_goodwinii
				Brevibacillus_agri
				Brevibacillus_choshinensis
				Brevibacillus_laterosporus
				Brevibacillus_parabrevis
				Brevibacillus_reuszeri
				Brevibacillus_sp.
				Brevibacterium_casei
				Brevibacterium_linens
				Brevibacterium_mcbrellneri
				Brevundimonas_diminuta
				Brevundimonas_naejangsanensis
				Brevundimonas_nasdae
				Brevundimonas_subvibrioides
				Brochothrix_thermosphacta
				Budvicia_aquatica
				Burkholderia_ambifaria
				Burkholderia_anthina
				Burkholderia_contaminans
				Burkholderia_diffusa
				Burkholderia_lata
				Burkholderia_latens
				Burkholderia_metallica
				Burkholderia_plantarii
				Burkholderia_pseudomultivorans
				Burkholderia_puraquae
				Burkholderia_pyrrocinia
				Burkholderia_seminalis
				Burkholderia_singularis
				Burkholderia_stagnalis
				Burkholderia_territorii
				Burkholderiaceae_bacterium
				Burkholderiales_bacterium
				Buttiauxella_agrestis
				Buttiauxella_brennerae
				Buttiauxella_ferragutiae
				Buttiauxella_gaviniae
				Buttiauxella_noackiae
				Butyribacterium_methylotrophicum
				Butyricimonas_sp.
				Butyricimonas_synergistica
				Caballeronia_arationis
				Caballeronia_arvi
				Caballeronia_calidae
				Caballeronia_catudaia
				Caballeronia_choica
				Caballeronia_cordobensis
				Caballeronia_fortuita
				Caballeronia_glathei
				Caballeronia_glebae
				Caballeronia_humi
				Caballeronia_hypogeia
				Caballeronia_jiangsuensis
				Caballeronia_megalochromosomata
				Caballeronia_mineralivorans
				Caballeronia_pedi
				Caballeronia_ptereochthonis
				Caballeronia_sordidicola
				Caballeronia_telluris
				Caballeronia_temeraria
				Caballeronia_turbans
				Caballeronia_udeis
				Caenispirillum_bisanense
				Caldanaerobacter_subterraneus
				Calothrix_brevissima
				Calothrix_elsteri
				Calothrix_sp.
				Campylobacter_sp.
				Candidatus_Accumulibacter
				Candidatus_Aminicenantes
				Candidatus_Berkiella
				Candidatus_Competibacter
				Candidatus_Contendobacter
				Candidatus_Gallionella
				Candidatus_Kapabacteria
				Candidatus_Magnetoovum
				Candidatus_Margulisbacteria
				Candidatus_Melainabacteria
				Candidatus_Microthrix
				Candidatus_Nucleicultrix
				Candidatus_Protochlamydia
				Candidatus_Rokubacteria
				Candidatus_Rubidus
				Candidatus_Wallbacteria
				Carnobacterium_divergens
				Catabacter_hongkongensis
				Catenibacterium_mitsuokai
				Caulobacter_crescentus
				Caulobacter_henricii
				Caulobacter_segnis
				Caulobacter_sp.
				Caulobacter_vibrioides
				Caulobacterales_bacterium
				Cedecea_davisae
				Cedecea_neteri
				Cedecea_sp.
				Cellulosimicrobium_cellulans
				Cellulosimicrobium_funkei
				Cellvibrio_mixtus
				Chania_multitudinisentens
				Chelatococcus_sp.
				Chishuiella_changwenlii
				Chitinimonas_sp.
				Chitinophaga_filiformis
				Chitinophaga_pinensis
				Chitinophaga_sancti
				Chitinophaga_sp.
				Chitinophagaceae_bacterium
				Chlamydiales_bacterium
				Chlorobium_limicola
				Chloroflexi_bacterium
				Chondromyces_apiculatus
				Christensenella_minuta
				Chromatiales_bacterium
				Chromobacterium_amazonense
				Chromobacterium_aquaticum
				Chromobacterium_haemolyticum
				Chromobacterium_sphagni
				Chroococcales_cyanobacterium
				Chroococcidiopsis_thermalis
				Chroogloeocystis_siderophila
				Chryseobacterium_angstadtii
				Chryseobacterium_antarcticum
				Chryseobacterium_aquaticum
				Chryseobacterium_arachidis
				Chryseobacterium_arthrosphaerae
				Chryseobacterium_artocarpi
				Chryseobacterium_balustinum
				Chryseobacterium_bovis
				Chryseobacterium_carnipullorum
				Chryseobacterium_contaminans
				Chryseobacterium_cucumeris
				Chryseobacterium_culicis
				Chryseobacterium_formosense
				Chryseobacterium_frigidisoli
				Chryseobacterium_gallinarum
				Chryseobacterium_gambrini
				Chryseobacterium_gleum
				Chryseobacterium_greenlandense
				Chryseobacterium_halperniae
				Chryseobacterium_hominis
				Chryseobacterium_hungaricum
				Chryseobacterium_jejuense
				Chryseobacterium_jeonii
				Chryseobacterium_joostei
				Chryseobacterium_koreense
				Chryseobacterium_kwangjuense
				Chryseobacterium_limigenitum
				Chryseobacterium_luteum
				Chryseobacterium_molle
				Chryseobacterium_oleae
				Chryseobacterium_oranimense
				Chryseobacterium_piscicola
				Chryseobacterium_polytrichastri
				Chryseobacterium_scophthalmum
				Chryseobacterium_shigense
				Chryseobacterium_soli
				Chryseobacterium_taeanense
				Chryseobacterium_taichungense
				Chryseobacterium_taihuense
				Chryseobacterium_taiwanense
				Chryseobacterium_takakiae
				Chryseobacterium_ureilyticum
				Chryseobacterium_wanjuense
				Chryseobacterium_zeae
				Chrysosporum_ovalisporum
				Chthoniobacter_flavus
				Chthoniobacter_sp.
				Citrobacter_freundii
				Citrobacter_koseri
				Citrobacter_pasteurii
				Citrobacter_sp.
				Citrobacter_youngae
				Clavibacter_capsici
				Clavibacter_cf.
				Clavibacter_insidiosus
				Clavibacter_nebraskensis
				Clavibacter_tessellarius
				Clostridiales_bacterium
				Clostridium_autoethanogenum
				Clostridium_beijerinckii
				Clostridium_butyricum
				Clostridium_chromiireducens
				Clostridium_colicanis
				Clostridium_coskatii
				Clostridium_cylindrosporum
				Clostridium_diolis
				Clostridium_felsineum
				Clostridium_hathewayi
				Clostridium_intestinale
				Clostridium_magnum
				Clostridium_nexile
				Clostridium_orbiscindens
				Clostridium_oryzae
				Clostridium_paraputrificum
				Clostridium_puniceum
				Clostridium_ragsdalei
				Clostridium_roseum
				Clostridium_saccharobutylicum
				Clostridium_saccharolyticum
				Clostridium_sporogenes
				Clostridium_thermobutyricum
				Clostridium_ventriculi
				Coleofasciculus_chthonoplastes
				Collimonas_arenae
				Collimonas_sp.
				Collinsella_intestinalis
				Collinsella_sp.
				Collinsella_stercoris
				Collinsella_tanakaei
				Comamonadaceae_bacterium
				Comamonas_aquatica
				Comamonas_sp.
				Comamonas_terrigena
				Comamonas_testosteroni
				Comamonas_thiooxydans
				Conexibacter_woesei
				Coprobacillus_sp.
				Coprobacter_fastidiosus
				Coprobacter_secundus
				Coprococcus_sp.
				Coriobacteriaceae_bacterium
				Corynebacterium_amycolatum
				Corynebacterium_aquilae
				Corynebacterium_kefirresidentii
				Corynebacterium_lowii
				Corynebacterium_minutissimum
				Corynebacterium_oculi
				Corynebacterium_pseudogenitalium
				Corynebacterium_tuberculostearicum
				Crenobacter_luteus
				Crenothrix_polyspora
				Crenothrix_sp.
				Criblamydia_sequanensis
				Crinalium_epipsammum
				Cronobacter_condimenti
				Cronobacter_dublinensis
				Cronobacter_malonaticus
				Cronobacter_muytjensii
				Cronobacter_universalis
				Cryobacterium_arcticum
				Cryobacterium_roopkundense
				Cryptosporangium_arvum
				Cupriavidus_alkaliphilus
				Cupriavidus_basilensis
				Cupriavidus_nantongensis
				Curtobacterium_citreum
				Curtobacterium_flaccumfaciens
				Curtobacterium_luteum
				Curtobacterium_oceanosedimentum
				Curtobacterium_sp.
				Curvibacter_sp.
				Cutibacterium_acnes
				Cutibacterium_avidum
				Cutibacterium_granulosum
				Cyanobacterium_aponinum
				cyanobacterium_TDX16
				Cyanobium_sp.
				Cylindrospermopsis_raciborskii
				Cylindrospermopsis_sp.
				Cylindrospermum_sp.
				Cystobacter_ferrugineus
				Cystobacter_fuscus
				Dechloromonas_aromatica
				Dechloromonas_denitrificans
				Defluviimonas_alba
				Deinococcus_actinosclerus
				Deinococcus_ficus
				Deinococcus_geothermalis
				Deinococcus_grandis
				Deinococcus_indicus
				Deinococcus_maricopensis
				Deinococcus_phoenicis
				Deinococcus_radiodurans
				Deinococcus_soli
				Deinococcus_sp.
				Delftia_acidovorans
				Delftia_lacustris
				Deltaproteobacteria_bacterium
				Dermabacter_hominis
				Dermabacter_sp.
				Dermabacter_vaginalis
				Dermacoccus_nishinomiyaensis
				Dermacoccus_sp.
				Dermatophilus_congolensis
				Desertifilum_sp.
				Desulfitobacterium_chlororespirans
				Desulfosporosinus_acididurans
				Desulfosporosinus_hippei
				Desulfosporosinus_sp.
				Desulfosporosinus_youngiae
				Desulfotomaculum_copahuensis
				Desulfovibrio_desulfuricans
				Desulfovibrio_fairfieldensis
				Desulfovibrio_sp.
				Desulfurella_acetivorans
				Desulfurella_amilsii
				Desulfurella_multipotens
				Devosia_chinhatensis
				Devosia_geojensis
				Devosia_insulae
				Devosia_limi
				Devosia_psychrophila
				Devosia_riboflavina
				Devosia_soli
				Devosia_sp.
				Dickeya_chrysanthemi
				Dickeya_dianthicola
				Dickeya_paradisiaca
				Dickeya_zeae
				Dokdonella_koreensis
				Dolichospermum_compactum
				Domibacillus_aminovorans
				Dorea_sp.
				Dubosiella_newyorkensis
				Duganella_phyllosphaerae
				Duganella_sacchari
				Duganella_sp.
				Dyadobacter_fermentans
				Dyadobacter_koreensis
				Dyadobacter_psychrophilus
				Dyadobacter_soli
				Dyadobacter_sp.
				Dyella_japonica
				Dyella_jiangningensis
				Dyella_marensis
				Dyella_sp.
				Dyella_thiooxydans
				Dysgonomonas_gadei
				Dysgonomonas_macrotermitis
				Dysgonomonas_mossii
				Dysgonomonas_sp.
				Ectothiorhodospira_marina
				Edwardsiella_ictaluri
				Edwardsiella_piscicida
				Eggerthella_lenta
				Eggerthella_sp.
				Eisenbergiella_tayi
				Elizabethkingia_sp.
				Elstera_cyanobacteriorum
				Elusimicrobia_bacterium
				Ensifer_glycinis
				Ensifer_sp.
				Enterobacter_agglomerans
				Enterobacter_asburiae
				Enterobacter_cancerogenus
				Enterobacter_hormaechei
				Enterobacter_lignolyticus
				Enterobacter_mori
				Enterobacter_soli
				Enterobacter_sp.
				Enterococcus_avium
				Enterococcus_caccae
				Enterococcus_casseliflavus
				Enterococcus_flavescens
				Enterococcus_gilvus
				Enterococcus_haemoperoxidus
				Enterococcus_hirae
				Enterococcus_malodoratus
				Enterococcus_moraviensis
				Enterococcus_pallens
				Enterococcus_phoeniculicola
				Enterococcus_plantarum
				Enterococcus_quebecensis
				Enterococcus_raffinosus
				Enterococcus_rivorum
				Enterococcus_rotai
				Enterococcus_saccharolyticus
				Enterococcus_silesiacus
				Enterococcus_sp.
				Enterococcus_sulfureus
				Enterococcus_termitis
				Enterococcus_ureasiticus
				Enterococcus_ureilyticus
				Enterorhabdus_caecimuris
				Erwinia_iniecta
				Erwinia_mallotivora
				Erwinia_piriflorinigrans
				Erwinia_tracheiphila
				Erysipelatoclostridium_ramosum
				Erysipelatoclostridium_sp.
				Erythrobacter_sp.
				Escherichia_sp.
				Ethanoligenens_harbinense
				Eubacteriaceae_bacterium
				Eubacterium_callanderi
				Eubacterium_dolichum
				Eubacterium_limosum
				Eubacterium_sp.
				Ewingella_americana
				Exiguobacterium_enclense
				Exiguobacterium_sibiricum
				Exiguobacterium_undae
				Facklamia_languida
				Faecalibacterium_prausnitzii
				Faecalibacterium_sp.
				Faecalibaculum_rodentium
				Faecalicatena_contorta
				Ferrimicrobium_acidiphilum
				Ferrovum_sp.
				Fibrella_aestuarina
				Fibrisoma_limi
				Fictibacillus_macauensis
				Filimonas_lacunae
				Fimbriiglobus_ruber
				Fimbriimonas_ginsengisoli
				Finegoldia_magna
				Firmicutes_bacterium
				Fischerella_major
				Fischerella_sp.
				Flavihumibacter_petaseus
				Flavihumibacter_solisilvae
				Flavihumibacter_sp.
				Flavisolibacter_tropicus
				Flavobacteriaceae_bacterium
				Flavobacteriia_bacterium
				Flavobacterium_akiainvivens
				Flavobacterium_anhuiense
				Flavobacterium_aquatile
				Flavobacterium_aquidurense
				Flavobacterium_araucananum
				Flavobacterium_chilense
				Flavobacterium_defluvii
				Flavobacterium_flevense
				Flavobacterium_frigidimaris
				Flavobacterium_hercynium
				Flavobacterium_hibernum
				Flavobacterium_hydatis
				Flavobacterium_limnosediminis
				Flavobacterium_noncentrifugens
				Flavobacterium_omnivorum
				Flavobacterium_oncorhynchi
				Flavobacterium_pectinovorum
				Flavobacterium_phragmitis
				Flavobacterium_piscis
				Flavobacterium_plurextorum
				Flavobacterium_reichenbachii
				Flavobacterium_rivuli
				Flavobacterium_saccharophilum
				Flavobacterium_segetis
				Flavobacterium_seoulense
				Flavobacterium_sinopsychrotolerans
				Flavobacterium_spartansii
				Flavobacterium_subsaxonicum
				Flavobacterium_succinicans
				Flavobacterium_terrigena
				Flavobacterium_ummariense
				Flectobacillus_sp.
				Fluoribacter_bozemanae
				Fluoribacter_dumoffii
				Fluoribacter_gormanii
				Fluviicola_taffensis
				Fontibacillus_panacisegetis
				Francisella_cf.
				Francisella_hispaniensis
				Francisella_noatunensis
				Francisella_novicida
				Franconibacter_pulveris
				Frankia_casuarinae
				Frankia_inefficax
				Frankia_sp.
				Frankia_symbiont
				Frateuria_sp.
				Fremyella_diplosiphon
				Frigoribacterium_sp.
				Frondihabitans_sp.
				Fulvimarina_manganoxydans
				Fulvimarina_pelagi
				Fusicatenibacter_sp.
				Fusobacterium_sp.
				Fusobacterium_ulcerans
				Gammaproteobacteria_bacterium
				Geminocystis_sp.
				Gemmatimonadetes_bacterium
				Gemmatimonas_aurantiaca
				Gemmiger_sp.
				Geobacillus_galactosidasius
				Geobacillus_kaustophilus
				Geobacillus_sp.
				Geobacillus_stearothermophilus
				Geobacillus_thermoleovorans
				Geobacter_lovleyi
				Geobacter_pelophilus
				Geobacter_pickeringii
				Geobacter_sp.
				Geobacter_thiogenes
				Geobacter_uraniireducens
				Geobacteraceae_bacterium
				Geodermatophilus_brasiliensis
				Geodermatophilus_soli
				Geodermatophilus_sp.
				Geodermatophilus_taihuensis
				Gibbsiella_quercinecans
				Gloeocapsa_sp.
				Gloeomargarita_lithophora
				Gluconobacter_albidus
				Glutamicibacter_sp.
				Gordonia_aichiensis
				Gordonia_alkanivorans
				Gordonia_amarae
				Gordonia_araii
				Gordonia_bronchialis
				Gordonia_effusa
				Gordonia_hirsuta
				Gordonia_lacunae
				Gordonia_malaquae
				Gordonia_neofelifaecis
				Gordonia_otitidis
				Gordonia_phthalatica
				Gordonia_rubripertincta
				Gordonia_sihwensis
				Gordonia_soli
				Gordonia_sputi
				Gordonia_terrae
				Gordonia_westfalica
				Gordonibacter_sp.
				Gordonibacter_urolithinfaciens
				Granulibacter_bethesdensis
				Granulicella_mallensis
				Granulicella_tundricola
				Haematobacter_genomosp.
				Haematobacter_massiliensis
				Haematobacter_missouriensis
				Hafnia_alvei
				Hafnia_paralvei
				Haliscomenobacter_hydrossis
				Halomonas_campaniensis
				Halomonas_nigrificans
				Halomonas_sp.
				Halomonas_subterranea
				Halothiobacillus_sp.
				Halovibrio_sp.
				Hapalosiphon_sp.
				Hassallia_byssoidea
				Helcococcus_kunzii
				Herbaspirillum_aquaticum
				Herbaspirillum_frisingense
				Herpetosiphon_aurantiacus
				Herpetosiphon_geysericola
				Hoeflea_sp.
				Holdemania_filiformis
				Humibacillus_sp.
				Hungatella_hathewayi
				Hyalangium_minutum
				Hydrocarboniphaga_effusa
				Hydrogenibacillus_schlegelii
				Hydrogenobaculum_sp.
				Hydrogenophaga_intermedia
				Hydrogenophaga_sp.
				Hydrogenophilales_bacterium
				Hylemonella_gracilis
				Hymenobacter_daecheongensis
				Hymenobacter_gelipurpurascens
				Hymenobacter_swuensis
				Hyphomicrobium_denitrificans
				Ideonella_sakaiensis
				Immundisolibacter_cernigliae
				Inquilinus_limosus
				Intrasporangium_chromatireducens
				Intrasporangium_oryzae
				Iodobacter_sp.
				Izhakiella_australiensis
				Janibacter_melonis
				Janibacter_sp.
				Janthinobacterium_lividum
				Jeotgalibacillus_campisalis
				Kerstersia_gyiorum
				Kibdelosporangium_aridum
				Kibdelosporangium_phytohabitans
				Kibdelosporangium_sp.
				Kineococcus_radiotolerans
				Kitasatospora_aureofaciens
				Kitasatospora_cheerisanensis
				Kitasatospora_griseola
				Kitasatospora_sp.
				Klebsiella_aerogenes
				Klebsiella_michiganensis
				Klebsiella_oxytoca
				Klebsiella_sp.
				Kluyvera_ascorbata
				Kluyvera_intermedia
				Kocuria_varians
				Komagataeibacter_medellinensis
				Koribacter_versatilis
				Kosakonia_arachidis
				Kosakonia_oryzae
				Kosakonia_oryzendophytica
				Kosakonia_oryziphila
				Kosakonia_sp.
				Kribbella_flavida
				Ktedonobacter_racemifer
				Kushneria_sp.
				Kutzneria_albida
				Kutzneria_sp.
				Kyrpidia_tusciae
				Kytococcus_sp.
				Labilithrix_luteola
				Lachnospiraceae_bacterium
				Lactobacillus_ghanensis
				Lactobacillus_perolens
				Lactobacillus_satsumensis
				Laribacter_hongkongensis
				Lechevalieria_aerocolonigenes
				Lechevalieria_xinjiangensis
				Leclercia_adecarboxylata
				Legionella_anisa
				Legionella_brunensis
				Legionella_cincinnatiensis
				Legionella_feeleii
				Legionella_gratiana
				Legionella_jordanis
				Legionella_moravica
				Legionella_parisiensis
				Legionella_quateirensis
				Legionella_santicrucis
				Legionella_sp.
				Legionella_steelei
				Legionella_steigerwaltii
				Legionella_tucsonensis
				Leifsonia_aquatica
				Leifsonia_sp.
				Lelliottia_nimipressuralis
				Lelliottia_sp.
				Leminorella_grimontii
				Lentisphaerae_bacterium
				Lentzea_albida
				Lentzea_albidocapillata
				Lentzea_flaviverrucosa
				Lentzea_guizhouensis
				Lentzea_jiangxiensis
				Lentzea_violacea
				Lentzea_waywayandensis
				Leptolinea_tardivitalis
				Leptolyngbya_boryana
				Leptonema_illini
				Leptospira_alexanderi
				Leptospira_borgpetersenii
				Leptospira_kirschneri
				Leptospira_kmetyi
				Leptospira_licerasiae
				Leptospira_mayottensis
				Leptospira_noguchii
				Leptospira_santarosai
				Leptospira_sp.
				Leptospira_weilii
				Leptospirillum_ferriphilum
				Leptospirillum_ferrodiazotrophum
				Leptospirillum_ferrooxidans
				Leptospirillum_sp.
				Leucobacter_sp.
				Leuconostoc_lactis
				Leuconostoc_mesenteroides
				Limnoraphis_robusta
				Limnothrix_sp.
				Listeria_aquatica
				Listeria_booriae
				Listeria_cornellensis
				Listeria_fleischmannii
				Listeria_floridensis
				Listeria_grandensis
				Listeria_newyorkensis
				Listeria_weihenstephanensis
				Listeriaceae_bacterium
				Longilinea_arvoryzae
				Lonsdalea_britannica
				Lonsdalea_populi
				Lunatimonas_lonarensis
				Luteibacter_sp.
				Luteibacter_yeojuensis
				Luteipulveratus_halotolerans
				Luteipulveratus_mongoliensis
				Lyngbya_sp.
				Lysinibacillus_fusiformis
				Lysinibacillus_sphaericus
				Lysinibacillus_varians
				Lysinibacillus_xylanilyticus
				Lysobacter_sp.
				Macellibacteroides_sp.
				Macrococcus_caseolyticus
				Magnetospirillum_magneticum
				Magnetospirillum_magnetotacticum
				Magnetospirillum_marisnigri
				Mangrovibacter_phragmitis
				Mangrovibacter_sp.
				Marinobacter_persicus
				Marinobacter_sp.
				Marinobacter_subterrani
				Marinomonas_spartinae
				Martelella_endophytica
				Martelella_sp.
				Marvinbryantia_formatexigens
				Massilia_eurypsychrophila
				Massilia_timonae
				Massiliomicrobiota_sp.
				Massiliomicrobiota_timonensis
				Mastigocladus_laminosus
				Megamonas_funiformis
				Megasphaera_cerevisiae
				Megasphaera_sp.
				Meiothermus_silvanus
				Mesorhizobium_ciceri
				Mesorhizobium_huakuii
				Mesorhizobium_mediterraneum
				Mesorhizobium_metallidurans
				Mesorhizobium_muleiense
				Mesorhizobium_opportunistum
				Mesorhizobium_plurifarium
				Mesorhizobium_prunaredense
				Mesorhizobium_qingshengii
				Mesorhizobium_temperatum
				Methanobacterium_lacus
				Methanobacterium_paludis
				Methanoculleus_chikugoensis
				Methanomicrobiales_archaeon
				Methanoregula_boonei
				Methanosarcina_sp.
				Methanosarcina_spelaei
				Methanosphaerula_palustris
				Methylacidiphilum_fumariolicum
				Methylacidiphilum_kamchatkense
				Methylibium_sp.
				Methylobacter_tundripaludum
				Methylobacterium_brachiatum
				Methylobacterium_frigidaeris
				Methylobacterium_gossipiicola
				Methylobacterium_indicum
				Methylobacterium_mesophilicum
				Methylobacterium_nodulans
				Methylobacterium_phyllostachyos
				Methylobacterium_platani
				Methylobacterium_populi
				Methylobacterium_pseudosasicola
				Methylobacterium_radiotolerans
				Methylobacterium_salsuginis
				Methylobacterium_tarhaniae
				Methylobacterium_variabile
				Methylobacterium_zatmanii
				Methylobrevis_pamukkalensis
				Methylocella_silvestris
				Methyloglobulus_morosus
				Methylomonas_denitrificans
				Methylomonas_koyamae
				Methylomonas_lenta
				Methylomonas_methanica
				Methylomonas_sp.
				Methylophilaceae_bacterium
				Methylophilus_sp.
				Methylosinus_sp.
				Methylotenera_mobilis
				Methylotenera_versatilis
				Methyloversatilis_universalis
				Methylovorus_glucosetrophus
				Microbacterium_azadirachtae
				Microbacterium_enclense
				Microbacterium_foliorum
				Microbacterium_ginsengisoli
				Microbacterium_hydrocarbonoxydans
				Microbacterium_ketosireducens
				Microbacterium_laevaniformans
				Microbacterium_oleivorans
				Microbacterium_oxydans
				Microbacterium_paraoxydans
				Microbacterium_pygmaeum
				Microbacterium_sp.
				Microbacterium_testaceum
				Microbacterium_trichothecenolyticum
				Microbispora_sp.
				Micrococcales_bacterium
				Microcoleus_vaginatus
				Microcystis_aeruginosa
				Microcystis_panniformis
				Microcystis_sp.
				Micromonospora_aurantiaca
				Micromonospora_avicenniae
				Micromonospora_carbonacea
				Micromonospora_chaiyaphumensis
				Micromonospora_chersina
				Micromonospora_chokoriensis
				Micromonospora_coriariae
				Micromonospora_cremea
				Micromonospora_echinaurantiaca
				Micromonospora_echinospora
				Micromonospora_haikouensis
				Micromonospora_humi
				Micromonospora_inositola
				Micromonospora_inyonensis
				Micromonospora_krabiensis
				Micromonospora_lupini
				Micromonospora_marina
				Micromonospora_matsumotoense
				Micromonospora_mirobrigensis
				Micromonospora_nigra
				Micromonospora_peucetia
				Micromonospora_rhizosphaerae
				Micromonospora_rifamycinica
				Micromonospora_rosaria
				Micromonospora_saelicesensis
				Micromonospora_sediminicola
				Micromonospora_siamensis
				Micromonospora_sp.
				Micromonospora_tulbaghiae
				Micromonospora_wenchangensis
				Micromonospora_yangpuensis
				Micromonospora_zamorensis
				Microterricola_viridarii
				Microvirga_lotononidis
				mine_drainage
				Minicystis_rosea
				Mitsuaria_sp.
				Mobilicoccus_pelagius
				Modestobacter_sp.
				Moorella_thermoacetica
				Moraxella_osloensis
				Morganella_morganii
				Morganella_psychrotolerans
				Mucilaginibacter_gossypii
				Mucilaginibacter_gossypiicola
				Mucilaginibacter_lappiensis
				Mucilaginibacter_mallensis
				Mucilaginibacter_paludis
				Mucilaginibacter_pedocola
				Mucilaginibacter_pineti
				Mucilaginibacter_polytrichastri
				Mumia_flava
				Mycetocola_reblochoni
				Mycobacterium_abscessus
				Mycobacterium_agri
				Mycobacterium_angelicum
				Mycobacterium_aquaticum
				Mycobacterium_aromaticivorans
				Mycobacterium_arosiense
				Mycobacterium_arupense
				Mycobacterium_asiaticum
				Mycobacterium_bacteremicum
				Mycobacterium_boenickei
				Mycobacterium_bohemicum
				Mycobacterium_bouchedurhonense
				Mycobacterium_branderi
				Mycobacterium_brisbanense
				Mycobacterium_canariasense
				Mycobacterium_celatum
				Mycobacterium_celeriflavum
				Mycobacterium_chelonae
				Mycobacterium_chimaera
				Mycobacterium_chlorophenolicum
				Mycobacterium_colombiense
				Mycobacterium_conceptionense
				Mycobacterium_confluentis
				Mycobacterium_conspicuum
				Mycobacterium_diernhoferi
				Mycobacterium_engbaekii
				Mycobacterium_europaeum
				Mycobacterium_farcinogenes
				Mycobacterium_flavescens
				Mycobacterium_florentinum
				Mycobacterium_fortuitum
				Mycobacterium_fragae
				Mycobacterium_franklinii
				Mycobacterium_gastri
				Mycobacterium_goodii
				Mycobacterium_gordonae
				Mycobacterium_grossiae
				Mycobacterium_haemophilum
				Mycobacterium_heckeshornense
				Mycobacterium_heidelbergense
				Mycobacterium_heraklionense
				Mycobacterium_hiberniae
				Mycobacterium_immunogenum
				Mycobacterium_indicus
				Mycobacterium_insubricum
				Mycobacterium_interjectum
				Mycobacterium_intracellulare
				Mycobacterium_iranicum
				Mycobacterium_kansasii
				Mycobacterium_kubicae
				Mycobacterium_kyorinense
				Mycobacterium_lacus
				Mycobacterium_lentiflavum
				Mycobacterium_llatzerense
				Mycobacterium_mageritense
				Mycobacterium_malmoense
				Mycobacterium_mantenii
				Mycobacterium_microti
				Mycobacterium_minnesotense
				Mycobacterium_monacense
				Mycobacterium_moriokaense
				Mycobacterium_mucogenicum
				Mycobacterium_mungi
				Mycobacterium_nebraskense
				Mycobacterium_neoaurum
				Mycobacterium_neworleansense
				Mycobacterium_noviomagense
				Mycobacterium_obuense
				Mycobacterium_orygis
				Mycobacterium_palustre
				Mycobacterium_paraense
				Mycobacterium_paraffinicum
				Mycobacterium_parafortuitum
				Mycobacterium_paraintracellulare
				Mycobacterium_parascrofulaceum
				Mycobacterium_paraseoulense
				Mycobacterium_paratuberculosis
				Mycobacterium_parmense
				Mycobacterium_peregrinum
				Mycobacterium_porcinum
				Mycobacterium_riyadhense
				Mycobacterium_rufum
				Mycobacterium_saopaulense
				Mycobacterium_saskatchewanense
				Mycobacterium_scrofulaceum
				Mycobacterium_setense
				Mycobacterium_sherrisii
				Mycobacterium_shigaense
				Mycobacterium_shinjukuense
				Mycobacterium_simiae
				Mycobacterium_sinense
				Mycobacterium_sphagni
				Mycobacterium_szulgai
				Mycobacterium_talmoniae
				Mycobacterium_triplex
				Mycobacterium_tusciae
				Mycobacterium_vanbaalenii
				Mycobacterium_vulneris
				Mycobacterium_wolinskyi
				Mycobacterium_xenopi
				Mycobacterium_yongonense
				Mycoplasma_iowae
				Myroides_marinus
				Myroides_odoratus
				Myxococcales_bacterium
				Myxococcus_fulvus
				Myxococcus_hansupus
				Myxococcus_stipitatus
				Myxococcus_virescens
				Nakamurella_multipartita
				Neochlamydia_sp.
				Neorhizobium_galegae
				Neosynechococcus_sphagnicola
				Niabella_soli
				Niastella_koreensis
				Niastella_populi
				Niastella_vici
				Niastella_yeongjuensis
				Nitratireductor_indicus
				Nitritalea_halalkaliphila
				Nitrobacter_hamburgensis
				Nitrobacter_vulgaris
				Nitrosomonadales_bacterium
				Nitrosomonas_oligotropha
				Nitrosomonas_sp.
				Nitrosovibrio_sp.
				Nitrospira_sp.
				Nitrospirae_bacterium
				Nocardia_amikacinitolerans
				Nocardia_asteroides
				Nocardia_brasiliensis
				Nocardia_cerradoensis
				Nocardia_soli
				Nocardia_sp.
				Nocardia_vulneris
				Nocardioides_lianchengensis
				Nocardioides_luteus
				Nocardioides_simplex
				Nocardioides_sp.
				Nocardiopsis_dassonvillei
				Nocardiopsis_flavescens
				Nodularia_sp.
				Nonomuraea_gerenzanensis
				Nonomuraea_maritima
				Nonomuraea_pusilla
				Nonomuraea_sp.
				Nostoc_calcicola
				Nostoc_carneum
				Nostoc_linckia
				Nostoc_punctiforme
				Nostocales_cyanobacterium
				Novosphingobium_barchaimii
				Novosphingobium_lindaniclasticum
				Novosphingobium_nitrogenifigens
				Novosphingobium_sp.
				Novosphingobium_tardaugens
				Obesumbacterium_proteus
				Oceanibaculum_pacificum
				Ochrobactrum_cytisi
				Ochrobactrum_grignonense
				Ochrobactrum_intermedium
				Ochrobactrum_lupini
				Ochrobactrum_rhizosphaerae
				Ochrobactrum_thiophenivorans
				Odoribacter_laneus
				Odoribacter_sp.
				Odoribacter_splanchnicus
				Oerskovia_enterophila
				Omnitrophica_bacterium
				Opitutaceae_bacterium
				Orrella_dioscoreae
				Oscillatoria_nigro-viridis
				Oscillatoriales_cyanobacterium
				Oscillibacter_sp.
				Oxalobacteraceae_bacterium
				Paenarthrobacter_nicotinovorans
				Paenibacillus_algorifonticola
				Paenibacillus_alvei
				Paenibacillus_amylolyticus
				Paenibacillus_antarcticus
				Paenibacillus_borealis
				Paenibacillus_catalpae
				Paenibacillus_dendritiformis
				Paenibacillus_durus
				Paenibacillus_elgii
				Paenibacillus_etheri
				Paenibacillus_ferrarius
				Paenibacillus_glacialis
				Paenibacillus_glucanolyticus
				Paenibacillus_graminis
				Paenibacillus_herberti
				Paenibacillus_jamilae
				Paenibacillus_jilunlii
				Paenibacillus_lautus
				Paenibacillus_macerans
				Paenibacillus_macquariensis
				Paenibacillus_mucilaginosus
				Paenibacillus_odorifer
				Paenibacillus_pabuli
				Paenibacillus_pectinilyticus
				Paenibacillus_peoriae
				Paenibacillus_pini
				Paenibacillus_rhizosphaerae
				Paenibacillus_rigui
				Paenibacillus_sabinae
				Paenibacillus_selenitireducens
				Paenibacillus_sp.
				Paenibacillus_stellifer
				Paenibacillus_swuensis
				Paenibacillus_taichungensis
				Paenibacillus_terrae
				Paenibacillus_tianmuensis
				Paenibacillus_typhae
				Paenibacillus_tyrfis
				Paenibacillus_uliginis
				Paenibacillus_wynnii
				Paenibacillus_yonginensis
				Paenirhodobacter_enshiensis
				Paenisporosarcina_sp.
				Paludibacter_jiangxiensis
				Paludibacter_propionicigenes
				Pandoraea_apista
				Pandoraea_sp.
				Pannonibacter_phragmitetus
				Pantoea_ananas
				Pantoea_anthophila
				Pantoea_cypripedii
				Pantoea_dispersa
				Pantoea_latae
				Pantoea_rodasii
				Pantoea_rwandensis
				Pantoea_sesami
				Pantoea_sp.
				Pantoea_wallisii
				Parabacteroides_chinchillae
				Parabacteroides_distasonis
				Parabacteroides_goldsteinii
				Parabacteroides_gordonii
				Parabacteroides_johnsonii
				Parabacteroides_merdae
				Parabacteroides_sp.
				Paraburkholderia_aspalathi
				Paraburkholderia_caribensis
				Paraburkholderia_diazotrophica
				Paraburkholderia_ginsengiterrae
				Paraburkholderia_graminis
				Paraburkholderia_megapolitana
				Paraburkholderia_monticola
				Paraburkholderia_phenazinium
				Paraburkholderia_phenoliruptrix
				Paraburkholderia_phymatum
				Paraburkholderia_phytofirmans
				Paraburkholderia_piptadeniae
				Paraburkholderia_rhizoxinica
				Paraburkholderia_ribeironis
				Paraburkholderia_sartisoli
				Paraburkholderia_susongensis
				Paraburkholderia_terricola
				Paraburkholderia_tropica
				Paraburkholderia_tuberum
				Paraclostridium_bifermentans
				Paracoccus_aminophilus
				Paracoccus_aminovorans
				Paracoccus_sanguinis
				Paracoccus_sp.
				Paracoccus_sphaerophysae
				Paracoccus_tibetensis
				Paracoccus_versutus
				Parageobacillus_genomosp.
				Parageobacillus_toebii
				Paraprevotella_clara
				Paraprevotella_xylaniphila
				Pararhizobium_polonicum
				Patulibacter_medicamentivorans
				Paucibacter_sp.
				Pectobacterium_carotovorum
				Pedobacter_africanus
				Pedobacter_antarcticus
				Pedobacter_caeni
				Pedobacter_cryoconitis
				Pedobacter_ginsenosidimutans
				Pedobacter_hartonius
				Pedobacter_heparinus
				Pedobacter_himalayensis
				Pedobacter_kyungheensis
				Pedobacter_lusitanus
				Pedobacter_nyackensis
				Pedobacter_psychrophilus
				Pedobacter_rhizosphaerae
				Pedobacter_soli
				Pedobacter_sp.
				Pedobacter_suwonensis
				Pedobacter_terrae
				Pedosphaera_parvula
				Pelagibacterium_sp.
				Pelomonas_puraquae
				Pelomonas_sp.
				Pelosinus_fermentans
				Pelosinus_propionicus
				Pelosinus_sp.
				Pelotomaculum_sp.
				Peptoclostridium_difficile
				Peptococcaceae_bacterium
				Phaeospirillum_fulvum
				Phaeospirillum_molischianum
				Phascolarctobacterium_sp.
				Phenylobacterium_sp.
				Phormidium_ambiguum
				Photobacterium_ganghwense
				Photobacterium_halotolerans
				Photobacterium_kishitanii
				Photobacterium_leiognathi
				Photorhabdus_heterorhabditis
				Photorhabdus_temperata
				Phycicoccus_dokdonensis
				Phycicoccus_sp.
				Pigmentiphaga_sp.
				Pirellula_staleyi
				Planctomycetaceae_bacterium
[truncated: 668 more rows]

## Sheet: KdpE
Supplementary Data 1. Lists of bacterial species possessing Kdp elements
Supplementary Data 1.3. Lists of bacterial species containing KdpE among the species possessing KdpABC
Escherichia_coli
Escherichia_fergusonii
Escherichia_albertii
Salmonella_enterica
Salmonella_bongori
Shigella_flexneri
Shigella_sonnei
Shigella_boydii
Shigella_dysenteriae
Enterobacter_cloacae
Enterobacter_kobei
Enterobacter_xiangfangensis
Cronobacter_sakazakii
Cronobacter_turicensis
Klebsiella_pneumoniae
Klebsiella_variicola
Klebsiella_quasipneumoniae
Klebsiella_quasivariicola
Citrobacter_rodentium
Citrobacter_braakii
Citrobacter_werkmanii
Citrobacter_amalonaticus
Citrobacter_farmeri
Shimwellia_blattae
Kosakonia_sacchari
Kosakonia_radicincitans
Kosakonia_cowanii
Kluyvera_georgiana
Leclercia_sp.
Lelliottia_amnigena
Enterobacteriaceae_bacterium
Yersinia_pestis
Yersinia_pseudotuberculosis
Yersinia_enterocolitica
Yersinia_aldovae
Yersinia_frederiksenii
Yersinia_intermedia
Yersinia_kristensenii
Yersinia_rohdei
Yersinia_ruckeri
Serratia_plymuthica
Serratia_marcescens
Serratia_sp.
Rahnella_aquatilis
Pectobacterium_atrosepticum
Pectobacterium_wasabiae
Pectobacterium_polaris
Sodalis_praecaptivus
Dickeya_dadantii
Dickeya_solani
Erwinia_tasmaniensis
Erwinia_pyrifoliae
Erwinia_amylovora
Erwinia_billingiae
Erwinia_sp.
Erwinia_gerundensis
Pantoea_ananatis
Pantoea_vagans
Pantoea_agglomerans
Pantoea_stewartii
Pantoea_alhagi
Tatumella_citrea
Photorhabdus_luminescens
Photorhabdus_asymbiotica
Xenorhabdus_bovienii
Xenorhabdus_nematophila
Xenorhabdus_hominickii
Providencia_stuartii
Providencia_rettgeri
Providencia_alcalifaciens
Edwardsiella_tarda
Edwardsiella_anguillarum
Edwardsiella_hoshinae
Xanthomonas_campestris
Xanthomonas_citri
Xanthomonas_fuscans
Xanthomonas_axonopodis
Xanthomonas_oryzae
Xanthomonas_albilineans
Xanthomonas_gardneri
Xanthomonas_vesicatoria
Xanthomonas_perforans
Xanthomonas_hortorum
Stenotrophomonas_maltophilia
Stenotrophomonas_acidaminiphila
Stenotrophomonas_sp.
Lysobacter_antibioticus
Lysobacter_capsici
Lysobacter_gummosus
Lysobacter_enzymogenes
Pseudomonas_geniculata
Luteibacter_rhizovicinus
Paraphotobacterium_marinum
Pseudomonas_aeruginosa
Pseudomonas_resinovorans
Pseudomonas_pseudoalcaligenes
Pseudomonas_citronellolis
Pseudomonas_putida
Pseudomonas_syringae
Pseudomonas_savastanoi
Pseudomonas_protegens
Pseudomonas_fluorescens
Pseudomonas_mandelii
Pseudomonas_veronii
Pseudomonas_entomophila
Pseudomonas_stutzeri
Pseudomonas_sp.
Pseudomonas_knackmussii
Pseudomonas_frederiksbergensis
Pseudomonas_psychrotolerans
Azotobacter_chroococcum
Acinetobacter_baumannii
Acinetobacter_pittii
Acinetobacter_sp.
Acinetobacter_haemolyticus
Acinetobacter_junii
Acinetobacter_soli
Acinetobacter_larvae
Pseudoalteromonas_nigrifaciens
Cellvibrio_sp.
Methylococcus_capsulatus
Methylovulum_psychrotolerans
Francisella_tularensis
Francisella_philomiragia
Francisella_sp.
Kushneria_marisflavi
Aeromonas_hydrophila
Aeromonas_salmonicida
Aeromonas_dhakensis
Aeromonas_caviae
Chromobacterium_violaceum
Chromobacterium_vaccinii
Chromobacterium_sp.
Jeongeupia_sp.
Aquaspirillum_sp.
Ralstonia_solanacearum
Ralstonia_eutropha
Cupriavidus_necator
Cupriavidus_metallidurans
Cupriavidus_taiwanensis
Cupriavidus_sp.
Burkholderia_mallei
Burkholderia_pseudomallei
Burkholderia_thailandensis
Burkholderia_oklahomensis
Burkholderia_vietnamiensis
Burkholderia_cenocepacia
Burkholderia_multivorans
Burkholderia_cepacia
Burkholderia_dolosa
Burkholderia_ubonensis
Burkholderia_stabilis
Burkholderia_glumae
Burkholderia_gladioli
Burkholderia_sp.
Paraburkholderia_xenovorans
Paraburkholderia_fungorum
Paraburkholderia_sprentiae
Paraburkholderia_sp.
Paraburkholderia_hospita
Paraburkholderia_terrae
Pandoraea_pnomenusa
Pandoraea_pulmonicola
Pandoraea_vervacti
Pandoraea_oxalativorans
Pandoraea_thiooxydans
Pandoraea_faecigallinarum
Pandoraea_norimbergensis
Bordetella_pertussis
Bordetella_parapertussis
Bordetella_bronchiseptica
Bordetella_avium
Bordetella_holmesii
Bordetella_hinzii
Bordetella_trematum
Bordetella_bronchialis
Bordetella_flabilis
Bordetella_pseudohinzii
Achromobacter_xylosoxidans
Achromobacter_spanius
Achromobacter_sp.
Advenella_mimigardefordensis
Rhodoferax_saidenbachensis
Delftia_tsuruhatensis
Delftia_sp.
Variovorax_paradoxus
Variovorax_boronicumulans
Methylibium_petroleiphilum
Herminiimonas_arsenicoxydans
Janthinobacterium_sp.
Janthinobacterium_agaricidamnosum
Janthinobacterium_svalbardensis
Herbaspirillum_seropedicae
Herbaspirillum_rubrisubalbicans
Herbaspirillum_sp.
Collimonas_fungivorans
Collimonas_pratensis
Massilia_sp.
Oxalobacter_formigenes
Thiomonas_arsenitoxydans
Rubrivivax_gelatinosus
Rhizobacter_gummiphilus
Methylovorus_sp.
Dechlorosoma_suillum
Thauera_sp.
Geobacter_sulfurreducens
Geobacter_metallireducens
Geobacter_bemidjiensis
Desulfovibrio_magneticus
Sorangium_cellulosum
Bdellovibrio_bacteriovorus
Mesorhizobium_japonicum
Mesorhizobium_australicum
Mesorhizobium_amorphae
Mesorhizobium_sp.
Phyllobacterium_sp.
Sinorhizobium_meliloti
Sinorhizobium_fredii
Sinorhizobium_sp.
Sinorhizobium_americanum
Ensifer_adhaerens
Agrobacterium_fabrum
Agrobacterium_radiobacter
Agrobacterium_tumefaciens
Agrobacterium_vitis
Agrobacterium_rhizogenes
Rhizobium_etli
Rhizobium_leguminosarum
Rhizobium_tropici
Rhizobium_sp.
Rhizobium_favelukesii
Rhizobium_gallicum
Rhizobium_phaseoli
Ochrobactrum_anthropi
Ochrobactrum_pseudogrignonense
Ochrobactrum_sp.
Bradyrhizobium_diazoefficiens
Bradyrhizobium_sp.
Rhodopseudomonas_palustris
Oligotropha_carboxidovorans
Bosea_sp.
Bosea_vaviloviae
Methylobacterium_extorquens
Methylobacterium_oryzae
Methylobacterium_aquaticum
Methylobacterium_sp.
Microvirga_ossetica
Hyphomicrobium_sp.
Methylocystis_sp.
Methylocystis_bryophila
Methylosinus_trichosporium
Pseudorhodoplanes_sinuspersici
Hartmannibacter_diazotrophicus
Caulobacter_mirabilis
Brevundimonas_sp.
Brevundimonas_vesicularis
Rhodobacter_sphaeroides
Rhodobacter_capsulatus
Novosphingobium_resinovorum
Sphingopyxis_fribergensis
Sphingopyxis_granuli
Sphingopyxis_sp.
Sphingomonas_melonis
Sphingomonas_koreensis
Sphingomonas_sp.
Sphingobium_sp.
Sphingobium_yanoikuyae
Rhizorhabdus_dicambivorans
Porphyrobacter_neustonensis
Acidiphilium_multivorum
Gluconacetobacter_diazotrophicus
Acetobacter_pasteurianus
Roseomonas_gilardii
Roseomonas_sp.
Rhodospirillum_centenum
Pararhodospirillum_photometricum
Magnetospirillum_gryphiswaldense
Magnetospirillum_sp.
Azospirillum_sp.
Azospirillum_lipoferum
Azospirillum_brasilense
Tistrella_mobilis
Thalassospira_sp.
Nitrospirillum_amazonense
Acidithiobacillus_ferrooxidans
Lysinibacillus_sp.
Staphylococcus_aureus
Staphylococcus_epidermidis
Staphylococcus_haemolyticus
Staphylococcus_lugdunensis
Staphylococcus_pseudintermedius
Staphylococcus_hyicus
Staphylococcus_capitis
Macrococcus_canis
Listeria_monocytogenes
Listeria_innocua
Listeria_welshimeri
Listeria_seeligeri
Listeria_ivanovii
Paenibacillus_polymyxa
Paenibacillus_riograndensis
Paenibacillus_xylanexedens
Alicyclobacillus_acidocaldarius
Solibacillus_sp.
Kurthia_sp.
Lactococcus_lactis
Lactococcus_piscium
Streptococcus_pasteurianus
Lactobacillus_plantarum
Enterococcus_faecalis
Enterococcus_faecium
Enterococcus_mundtii
Enterococcus_gallinarum
Vagococcus_penaei
Carnobacterium_sp.
Carnobacterium_maltaromaticum
Clostridium_acetobutylicum
Clostridium_perfringens
Clostridium_botulinum
Clostridium_kluyveri
Clostridium_ljungdahlii
Clostridium_sp.
Clostridium_saccharoperbutylacetonicum
Clostridium_pasteurianum
Clostridium_estertheticum
Geosporobacter_ferrireducens
Blautia_sp.
Blautia_hansenii
Lachnoclostridium_sp.
Clostridioides_difficile
Paeniclostridium_sordellii
Desulfosporosinus_acidiphilus
Desulfosporosinus_meridiei
Sulfobacillus_acidophilus
Flavonifractor_plautii
Erysipelotrichaceae_bacterium
Mycobacterium_tuberculosis
Mycobacterium_bovis
Mycobacterium_africanum
Mycobacterium_canettii
Mycobacterium_avium
Mycobacterium_marseillense
Mycobacterium_smegmatis
Mycobacterium_sp.
Mycobacterium_stephanolepidis
Mycobacterium_marinum
Mycobacterium_rhodesiae
Mycobacterium_chubuense
Mycobacterium_vaccae
Mycobacterium_dioxanotrophicus
Corynebacterium_jeikeium
Corynebacterium_resistens
Corynebacterium_sp.
Corynebacterium_singulare
Corynebacterium_epidermidicanis
Corynebacterium_simulans
Nocardia_farcinica
Nocardia_cyriacigeorgica
Nocardia_nova
Nocardia_seriolae
Nocardia_terpenica
Rhodococcus_jostii
Rhodococcus_erythropolis
Rhodococcus_opacus
Rhodococcus_equi
Rhodococcus_fascians
Rhodococcus_sp.
Rhodococcus_ruber
Gordonia_polyisoprenivorans
Gordonia_sp.
Streptomyces_avermitilis
Streptomyces_cattleya
Streptomyces_davaonensis
Streptomyces_lividans
Streptomyces_xiamenensis
Streptomyces_ambofaciens
Streptomyces_reticuli
Streptomyces_rubrolavendulae
Streptomyces_autolyticus
Streptomyces_gilvosporeus
Streptomyces_alboflavus
Streptomyces_albireticuli
Streptomyces_lavendulae
Kitasatospora_setae
Clavibacter_michiganensis
Microbacterium_aurum
Microbacterium_hominis
Cryobacterium_sp.
Cnuibacter_physcomitrellae
Arthrobacter_sp.
Isoptericola_dokdonensis
Cellulosimicrobium_sp.
Sanguibacter_keddieii
Cellulomonas_sp.
Propionibacterium_acnes
Microlunatus_phosphovorus
Nocardiopsis_gilva
Frankia_alni
Modestobacter_marinus
Saccharopolyspora_erythraea
Amycolatopsis_mediterranei
Amycolatopsis_orientalis
Amycolatopsis_japonica
Amycolatopsis_methanolica
Amycolatopsis_sp.
Actinosynnema_pretiosum
Saccharothrix_espanaensis
Actinoalloteichus_hymeniacidonis
Actinoalloteichus_sp.
Actinoalloteichus_hoggarensis
Gordonibacter_pamelaeae
Leptolyngbya_sp.
Gloeobacter_kilaueensis
Akkermansia_glycaniphila
Methylacidiphilum_infernorum
Pirellula_sp.
Planctomyces_sp.
Gemmata_sp.
Paludisphaera_borealis
Leptospira_interrogans
Leptospira_alstonii
Acidobacterium_capsulatum
Terriglobus_roseus
Luteitalea_pratensis
Cloacibacillus_porcorum
Candidatus_Nitrospira
Nitrospira_japonica
Candidatus_Methylomirabilis
Methanoculleus_sp.
Clostridium_bolteae
Clostridium_clostridioforme
Clostridium_fimetarium
Clostridium_innocuum
Clostridium_lavalense
Clostridium_sphenoides
Clostridium_symbiosum
Desulfotomaculum_guttoideum
Eubacterium_siraeum
Propionibacterium_humerusii
Pseudomonas_mesoacidophila
Accumulibacter_phosphatis
Acetobacter_aceti
Acetobacteraceae_bacterium
Acetobacterium_wieringae
Achromobacter_arsenitoxydans
Achromobacter_denitrificans
Achromobacter_insuavis
Achromobacter_piechaudii
Acidimicrobium_ferrooxidans
Acidiphilium_cryptum
Acidiphilium_rubrum
Acidiphilium_sp.
Acidithiobacillus_caldus
Acidithiobacillus_ferrivorans
Acidithrix_ferrooxidans
Acidobacteria_bacterium
Acidocella_aminolytica
Acidomonas_methanolica
Acidovorax_avenae
Acidovorax_cattleyae
Acidovorax_citrulli
Acidovorax_konjaci
Acidovorax_sp.
Acidovorax_valerianellae
Acidovorax_wautersii
Acinetobacter_albensis
Acinetobacter_baylyi
Acinetobacter_bohemicus
Acinetobacter_calcoaceticus
Acinetobacter_guillouiae
Acinetobacter_johnsonii
Acinetobacter_kyonggiensis
Acinetobacter_lwoffii
Acinetobacter_nosocomialis
Acinetobacter_oleivorans
Acinetobacter_rudis
Acinetobacter_tandoii
Acinetobacter_venetianus
Actinobacteria_bacterium
Actinokineospora_terrae
Actinomadura_echinospora
Actinomadura_madurae
Actinomadura_mexicana
Actinomyces_sp.
Actinoplanes_atraurantiacus
Actinoplanes_derwentensis
Actinoplanes_friuliensis
Actinoplanes_missouriensis
Actinoplanes_philippinensis
Actinoplanes_regularis
Actinoplanes_sp.
Actinopolymorpha_cephalotaxi
Actinopolymorpha_singaporensis
Actinosynnema_mirum
Adlercreutzia_equolifaciens
Advenella_kashmirensis
Aeromicrobium_choanae
Aeromicrobium_erythreum
Aeromonas_diversa
Aeromonas_media
Aeromonas_molluscorum
Aeromonas_sp.
Aeromonas_veronii
Afifella_marina
Afipia_felis
Afipia_sp.
Agreia_pratensis
Agreia_sp.
Agrobacterium_genomosp.
Agrobacterium_sp.
Agrococcus_jejuensis
Agromyces_aureus
Agromyces_cerinus
Agromyces_flavus
Agromyces_sp.
Akkermansia_muciniphila
Akkermansia_sp.
Albidiferax_sp.
Alcaligenes_faecalis
Alcaligenes_xylosoxydans
Alcanivorax_dieselolei
Alicycliphilus_denitrificans
Alicyclobacillus_hesperidum
Alicyclobacillus_sp.
Alicyclobacillus_vulcanalis
Alloactinosynnema_album
Alloactinosynnema_iranicum
Alloactinosynnema_sp.
Allochromatium_vinosum
Allokutzneria_albata
alpha_proteobacterium
Alphaproteobacteria_bacterium
Amantichitinum_ursilacus
Aminobacter_aminovorans
Amycolatopsis_australiensis
Amycolatopsis_azurea
Amycolatopsis_keratiniphila
Amycolatopsis_pretoriensis
Amycolatopsis_rubida
Amycolatopsis_saalfeldensis
Amycolatopsis_sacchari
Amycolatopsis_sulphurea
Amycolatopsis_tolypomycina
Amycolatopsis_vancoresmycina
Amycolatopsis_xylanica
Anaerocolumna_jejuensis
Anaerocolumna_xylanovorans
Anaeromyxobacter_dehalogenans
Anaeromyxobacter_sp.
Anaerorhabdus_furcosa
Anaerosporobacter_mobilis
Anaerotruncus_colihominis
Ancylobacter_rudongensis
Andreprevotia_lacus
Arcobacter_butzleri
Arthrobacter_alpinus
Arthrobacter_saudimassiliensis
Arthrobacter_woluwensis
Asaccharospora_irregularis
Asaia_bogorensis
Asaia_platycodi
Asanoa_hainanensis
Asanoa_ishikariensis
Asticcacaulis_biprosthecum
Asticcacaulis_excentricus
Asticcacaulis_taihuensis
Atlantibacter_hermannii
Auraticoccus_monumenti
Aureimonas_altamirensis
Aureimonas_jatrophae
Aureimonas_phyllosphaerae
Aureimonas_sp.
Austwickia_chelonae
Azorhizobium_caulinodans
Azospirillum_oryzae
Azospirillum_thiophilum
Azotobacter_beijerinckii
Bacillus_simplex
bacterium_ADurb.BinA028
bacterium_HR24
bacterium_YEK0313
Bdellovibrio_exovorus
Beggiatoa_leptomitiformis
Beijerinckia_indica
Beijerinckia_sp.
Belnapia_rosea
Betaproteobacteria_bacterium
Beutenbergia_cavernae
Bifidobacterium_longum
Bifidobacterium_minimum
Bifidobacterium_scardovii
Blastochloris_viridis
Blastococcus_sp.
Blautia_hydrogenotrophica
blood_disease
Bordetella_ansorpii
Bordetella_genomosp.
Bordetella_sp.
Bosea_lathyri
Bosea_lupini
Bosea_robiniae
Bosea_thiooxidans
Bradyrhizobiaceae_bacterium
Bradyrhizobium_arachidis
Bradyrhizobium_canariense
Bradyrhizobium_erythrophlei
Bradyrhizobium_japonicum
Bradyrhizobium_lablabi
Bradyrhizobium_oligotrophicum
Bradyrhizobium_yuanmingense
Brenneria_goodwinii
Brevibacterium_aurantiacum
Brevibacterium_casei
Brevibacterium_siliguriense
Brevundimonas_diminuta
Brevundimonas_naejangsanensis
Brevundimonas_subvibrioides
Brochothrix_thermosphacta
Bryocella_elongata
Budvicia_aquatica
Burkholderia_ambifaria
Burkholderia_catarinensis
Burkholderia_contaminans
Burkholderia_diffusa
Burkholderia_lata
Burkholderia_latens
Burkholderia_metallica
Burkholderia_plantarii
Burkholderia_pseudomultivorans
Burkholderia_puraquae
Burkholderia_pyrrocinia
Burkholderia_seminalis
Burkholderia_stagnalis
Burkholderia_territorii
Burkholderiales_bacterium
Buttiauxella_agrestis
Butyribacterium_methylotrophicum
Caballeronia_calidae
Caballeronia_cordobensis
Caballeronia_humi
Caballeronia_hypogeia
Caballeronia_temeraria
Caenispirillum_bisanense
Candidatus_Accumulibacter
Candidatus_Competibacter
Candidatus_Contendobacter
Candidatus_Promineofilum
Carnobacterium_divergens
Carnobacterium_iners
Caulobacter_crescentus
Caulobacter_henricii
Caulobacter_segnis
Caulobacter_sp.
Cedecea_davisae
Cedecea_neteri
Cedecea_sp.
Cellulosimicrobium_aquatile
Cellulosimicrobium_cellulans
Chania_multitudinisentens
Chelatococcus_sp.
Chitinimonas_taiwanensis
Chitinophaga_sp.
Chloroflexi_bacterium
Chondromyces_apiculatus
Christensenella_minuta
Chromatiales_bacterium
Chromobacterium_haemolyticum
Citrobacter_freundii
Citrobacter_koseri
Citrobacter_sp.
Clavibacter_capsici
Clavibacter_insidiosus
Clavibacter_nebraskensis
Clostridiales_bacterium
Clostridium_acidisoli
Clostridium_amylolyticum
Clostridium_autoethanogenum
Clostridium_beijerinckii
Clostridium_butyricum
Clostridium_chromiireducens
Clostridium_collagenovorans
Clostridium_coskatii
Clostridium_felsineum
Clostridium_hathewayi
Clostridium_intestinale
Clostridium_oryzae
Clostridium_puniceum
Clostridium_ragsdalei
Clostridium_roseum
Clostridium_saccharobutylicum
Clostridium_saccharolyticum
Clostridium_sporogenes
Cohnella_sp.
Collimonas_arenae
Collimonas_sp.
Collinsella_sp.
Comamonadaceae_bacterium
Comamonas_sp.
Comamonas_testosteroni
Conexibacter_woesei
Coprobacillus_sp.
Coprococcus_sp.
Coriobacteriaceae_bacterium
Corynebacterium_aquilae
Corynebacterium_falsenii
Corynebacterium_lowii
Corynebacterium_oculi
Crenothrix_polyspora
Cronobacter_condimenti
Cronobacter_dublinensis
Cronobacter_malonaticus
Cronobacter_muytjensii
Cronobacter_universalis
Cryobacterium_arcticum
Cryptosporangium_aurantiacum
Cupriavidus_alkaliphilus
Cupriavidus_basilensis
Curtobacterium_sp.
Curvibacter_sp.
Cutibacterium_acnes
Cutibacterium_avidum
Cutibacterium_granulosum
Dechloromonas_aromatica
Defluviimonas_alba
Delftia_acidovorans
Delftia_lacustris
Deltaproteobacteria_bacterium
Dermabacter_vaginalis
Dermacoccus_nishinomiyaensis
Dermacoccus_sp.
Dermatophilus_congolensis
Desulfitobacterium_chlororespirans
Desulfosporosinus_acididurans
Desulfosporosinus_hippei
Desulfovibrio_desulfuricans
Devosia_enhydra
Devosia_limi
Devosia_psychrophila
Devosia_sp.
Dickeya_dianthicola
Dickeya_zeae
Dokdonella_koreensis
Dorea_sp.
Duganella_phyllosphaerae
Duganella_sacchari
Duganella_sp.
Dyella_japonica
Dyella_jiangningensis
Dyella_marensis
Dyella_sp.
Dyella_thiooxydans
Dysgonomonas_macrotermitis
Ectothiorhodospira_marina
Edwardsiella_ictaluri
Edwardsiella_piscicida
Eggerthella_lenta
Eggerthella_sp.
Eisenbergiella_tayi
Elusimicrobia_bacterium
Enhydrobacter_aerosaccus
Ensifer_sp.
Enterobacter_agglomerans
Enterobacter_asburiae
Enterobacter_hormaechei
Enterobacter_lignolyticus
Enterobacter_mori
Enterobacter_sp.
Enterococcus_casseliflavus
Enterococcus_hirae
Enterococcus_silesiacus
Enterococcus_sp.
Enterorhabdus_caecimuris
Erwinia_piriflorinigrans
Escherichia_sp.
Eubacteriaceae_bacterium
Eubacterium_aggregans
Eubacterium_barkeri
Eubacterium_callanderi
Eubacterium_limosum
Facklamia_miroungae
Faecalibacterium_prausnitzii
Faecalibaculum_rodentium
Faecalicatena_contorta
Ferrimicrobium_acidiphilum
Ferrovum_sp.
Fimbriimonas_ginsengisoli
Firmicutes_bacterium
Flavisolibacter_tropicus
Flexibacter_flexilis
Fluviicola_taffensis
Fontibacillus_panacisegetis
Francisella_cf.
Francisella_hispaniensis
Frankia_sp.
Frankia_symbiont
Frankineae_bacterium
Frateuria_terrea
Friedmanniella_flava
Friedmanniella_sagamiharensis
Frondihabitans_sp.
Fulvimarina_manganoxydans
Fusicatenibacter_sp.
Gemmatimonas_aurantiaca
Gemmobacter_aquatilis
Geobacter_lovleyi
Geobacter_pickeringii
Geobacter_sp.
Geobacter_thiogenes
Geobacter_uraniireducens
Geodermatophilus_africanus
Geodermatophilus_brasiliensis
Geodermatophilus_nigrescens
Geodermatophilus_soli
Geodermatophilus_taihuensis
Gibbsiella_quercinecans
Giesbergeria_anulus
Glycomyces_harbinensis
Glycomyces_sambucus
Gordonia_aichiensis
Gordonia_alkanivorans
Gordonia_amarae
Gordonia_araii
Gordonia_bronchialis
Gordonia_effusa
Gordonia_hirsuta
Gordonia_malaquae
Gordonia_otitidis
Gordonia_rubripertincta
Gordonia_sihwensis
Gordonia_soli
Gordonia_sputi
Gordonia_terrae
Gordonia_westfalica
Granulibacter_bethesdensis
Granulicella_mallensis
Granulicella_pectinivorans
Granulicella_rosea
Granulicella_tundricola
Hafnia_alvei
Halomonas_campaniensis
Halomonas_cupida
Halomonas_sp.
Halomonas_subterranea
Hathewaya_proteolytica
Herbiconiux_ginsengi
Herpetosiphon_aurantiacus
Hespellia_stercorisuis
Hungatella_hathewayi
Hyalangium_minutum
Hydrocarboniphaga_daqingensis
Hydrogenoanaerobacterium_saccharovorans
Hydrogenobaculum_sp.
Hydrogenophaga_sp.
Hydrogenophilales_bacterium
hydrothermal_vent
Hyphomicrobium_denitrificans
Hyphomicrobium_facile
Ideonella_sakaiensis
Ignavigranum_ruoffiae
Immundisolibacter_cernigliae
Insolitispirillum_peregrinum
Izhakiella_australiensis
Janthinobacterium_lividum
Jatrophihabitans_endophyticus
Jatrophihabitans_sp.
Jiangella_alba
Jiangella_alkaliphila
Jiangella_sp.
Kaistia_soli
Kibdelosporangium_aridum
Kibdelosporangium_phytohabitans
Kineococcus_radiotolerans
Kitasatospora_aureofaciens
Klebsiella_aerogenes
Klebsiella_michiganensis
Klebsiella_oxytoca
Klebsiella_sp.
Kluyvera_ascorbata
Kluyvera_intermedia
Komagataeibacter_medellinensis
Kosakonia_arachidis
Kosakonia_oryzae
Kosakonia_oryzendophytica
Kosakonia_oryziphila
Kosakonia_sp.
Krasilnikoviella_flava
Kribbella_flavida
Kutzneria_albida
Kutzneria_sp.
Kyrpidia_tusciae
Labilithrix_luteola
Lachnospiraceae_bacterium
Lactobacillus_ghanensis
Lactonifactor_longoviformis
Laribacter_hongkongensis
Lechevalieria_xinjiangensis
Leclercia_adecarboxylata
Leifsonia_aquatica
Leifsonia_sp.
Lelliottia_nimipressuralis
Lelliottia_sp.
Lentzea_albida
Lentzea_albidocapillata
Lentzea_flaviverrucosa
Lentzea_guizhouensis
Lentzea_jiangxiensis
Lentzea_violacea
Lentzea_waywayandensis
Leptospira_borgpetersenii
Leptospira_broomii
Leptospira_fainei
Leptospira_inadai
Leptospira_kirschneri
Leptospira_kmetyi
Leptospira_licerasiae
Leptospira_mayottensis
Leptospira_noguchii
Leptospira_santarosai
Leptospira_sp.
Leptospira_terpstrae
Leptospira_vanthielii
Leptospira_weilii
Leptospira_wolbachii
Leptospira_wolffii
Leucobacter_chromiiresistens
Leuconostoc_lactis
Listeria_aquatica
Listeria_fleischmannii
Listeria_floridensis
Lonsdalea_quercina
Luteibacter_sp.
Luteipulveratus_mongoliensis
Lysinibacillus_fusiformis
Lysinibacillus_sphaericus
Lysinibacillus_varians
Lysobacter_sp.
Macrococcus_caseolyticus
Magnetospirillum_magneticum
Mangrovibacter_phragmitis
Marinactinospora_thermotolerans
Marinobacter_persicus
Marinomonas_spartinae
Marmoricola_scoriae
Martelella_endophytica
Massilia_eurypsychrophila
Megamonas_sp.
Megasphaera_paucivorans
Mesorhizobium_albiziae
Mesorhizobium_ciceri
Mesorhizobium_huakuii
Mesorhizobium_metallidurans
Mesorhizobium_muleiense
Mesorhizobium_opportunistum
Mesorhizobium_plurifarium
Mesorhizobium_prunaredense
Mesorhizobium_qingshengii
Methanobacterium_sp.
Methylacidiphilum_fumariolicum
Methylibium_sp.
Methylobacterium_brachiatum
Methylobacterium_gossipiicola
Methylobacterium_nodulans
Methylobacterium_phyllostachyos
Methylobacterium_populi
Methylobacterium_pseudosasicola
Methylobacterium_radiotolerans
Methylobacterium_salsuginis
Methylobacterium_zatmanii
Methylobrevis_pamukkalensis
Methylocapsa_palsarum
Methylocella_silvestris
Methylococcaceae_bacterium
Methyloglobulus_morosus
Methylomagnum_ishizawai
Methylomonas_denitrificans
Methylomonas_koyamae
Methylomonas_sp.
Methylophilus_sp.
Methylotenera_mobilis
Methylotenera_versatilis
Methyloversatilis_universalis
Methylovorus_glucosetrophus
Microbacterium_azadirachtae
Microbacterium_enclense
Microbacterium_foliorum
Microbacterium_ginsengisoli
Microbacterium_hydrocarbonoxydans
Microbacterium_ketosireducens
Microbacterium_laevaniformans
Microbacterium_oleivorans
Microbacterium_oxydans
Microbacterium_paraoxydans
Microbacterium_pygmaeum
Microbacterium_sp.
Microbacterium_testaceum
Microbacterium_trichothecenolyticum
Microcystis_aeruginosa
Microlunatus_soli
Micromonospora_aurantiaca
Micromonospora_auratinigra
Micromonospora_avicenniae
Micromonospora_carbonacea
Micromonospora_chaiyaphumensis
Micromonospora_chersina
Micromonospora_chokoriensis
Micromonospora_coriariae
Micromonospora_cremea
Micromonospora_eburnea
Micromonospora_echinaurantiaca
Micromonospora_echinospora
Micromonospora_haikouensis
Micromonospora_humi
Micromonospora_inositola
Micromonospora_inyonensis
Micromonospora_krabiensis
Micromonospora_lupini
Micromonospora_marina
Micromonospora_matsumotoense
Micromonospora_mirobrigensis
Micromonospora_nigra
Micromonospora_peucetia
Micromonospora_rhizosphaerae
Micromonospora_rifamycinica
Micromonospora_saelicesensis
Micromonospora_sediminicola
Micromonospora_siamensis
Micromonospora_sp.
Micromonospora_tulbaghiae
Micromonospora_yangpuensis
Micromonospora_zamorensis
Microterricola_viridarii
mine_drainage
Mitsuaria_sp.
Mobilicoccus_pelagius
Moorella_thermoacetica
Morganella_morganii
Morganella_psychrotolerans
Mycobacterium_abscessus
Mycobacterium_bohemicum
Mycobacterium_brisbanense
Mycobacterium_canariasense
Mycobacterium_chelonae
Mycobacterium_chimaera
Mycobacterium_chlorophenolicum
Mycobacterium_colombiense
Mycobacterium_europaeum
Mycobacterium_fortuitum
Mycobacterium_goodii
Mycobacterium_haemophilum
Mycobacterium_immunogenum
Mycobacterium_indicus
Mycobacterium_intracellulare
Mycobacterium_kansasii
Mycobacterium_lentiflavum
Mycobacterium_mageritense
Mycobacterium_microti
Mycobacterium_neoaurum
Mycobacterium_obuense
Mycobacterium_orygis
Mycobacterium_paraintracellulare
Mycobacterium_parascrofulaceum
Mycobacterium_paratuberculosis
Mycobacterium_shigaense
Mycobacterium_sinense
Mycobacterium_triplex
Mycobacterium_vanbaalenii
Mycobacterium_xenopi
Mycobacterium_yongonense
Myxococcus_hansupus
Nakamurella_multipartita
Nakamurella_panacisegetis
Neorhizobium_galegae
Nitrobacter_hamburgensis
Nitrosomonas_eutropha
Nitrosomonas_oligotropha
Nitrosomonas_sp.
Nitrosospira_multiformis
Nitrosospira_sp.
Nitrosovibrio_sp.
Nitrospira_sp.
Nocardia_amikacinitolerans
Nocardia_asteroides
Nocardia_brasiliensis
Nocardia_cerradoensis
Nocardia_soli
Nocardioidaceae_bacterium
Nocardioides_alpinus
Nocardioides_exalbidus
Nocardioides_lianchengensis
Nocardioides_sp.
Nocardiopsis_dassonvillei
Nocardiopsis_flavescens
Nonomuraea_jiangxiensis
Nonomuraea_maritima
Nonomuraea_pusilla
Nonomuraea_solani
Nonomuraea_sp.
Nonomuraea_wenchangensis
Novosphingobium_sp.
Novosphingobium_tardaugens
Obesumbacterium_proteus
Oerskovia_enterophila
Okibacterium_fritillariae
Opitutaceae_bacterium
Opitutus_sp.
Oryzisolibacter_propanilivorax
Oscillibacter_sp.
Oxalobacteraceae_bacterium
Paenibacillaceae_bacterium
Paenibacillus_algorifonticola
Paenibacillus_borealis
Paenibacillus_durus
Paenibacillus_graminis
Paenibacillus_jilunlii
Paenibacillus_macerans
Paenibacillus_mucilaginosus
Paenibacillus_peoriae
Paenibacillus_polysaccharolyticus
Paenibacillus_sabinae
Paenibacillus_sophorae
Paenibacillus_sp.
Paenibacillus_stellifer
Paenibacillus_tianmuensis
Paenibacillus_typhae
Paenibacillus_yonginensis
Paenisporosarcina_quisquiliarum
Paludibacter_propionicigenes
Pandoraea_apista
Pandoraea_sputorum
Pannonibacter_phragmitetus
Pantoea_cypripedii
Pantoea_latae
Pantoea_rodasii
Pantoea_rwandensis
Pantoea_sesami
Pantoea_sp.
Pantoea_wallisii
Paraburkholderia_aspalathi
Paraburkholderia_caballeronis
Paraburkholderia_caribensis
Paraburkholderia_caryophylli
Paraburkholderia_diazotrophica
Paraburkholderia_megapolitana
Paraburkholderia_phenazinium
Paraburkholderia_phenoliruptrix
Paraburkholderia_phymatum
Paraburkholderia_phytofirmans
Paraburkholderia_piptadeniae
Paraburkholderia_rhizoxinica
Paraburkholderia_ribeironis
Paraburkholderia_sartisoli
Paraburkholderia_susongensis
Paraburkholderia_terricola
Paraburkholderia_tuberum
Paracoccus_aminophilus
Paracoccus_aminovorans
Paracoccus_pantotrophus
Paracoccus_sp.
Paracoccus_tibetensis
Parapedobacter_koreensis
Parvibaculum_lavamentivorans
Patulibacter_medicamentivorans
Paucibacter_sp.
Pectobacterium_carotovorum
Pedobacter_himalayensis
Pelomonas_puraquae
Pelosinus_fermentans
Pelosinus_propionicus
Pelosinus_sp.
Pelotomaculum_sp.
Peptoclostridium_difficile
Peptococcaceae_bacterium
Phaeospirillum_fulvum
Phaeospirillum_molischianum
Photobacterium_leiognathi
Photorhabdus_temperata
Phycicoccus_cremeus
Phycicoccus_dokdonensis
Pigmentiphaga_sp.
Pirellula_staleyi
Planctomicrobium_piriforme
Planctopirus_limnophila
Planococcus_kocurii
Plantibacter_cousiniae
Plantibacter_elymi
Plantibacter_flavus
Pleomorphomonas_diazotrophica
Plesiomonas_shigelloides
Pluralibacter_gergoviae
Polaromonas_naphthalenivorans
Polaromonas_sp.
Polynucleobacter_asymbioticus
Pragia_fontium
Prauserella_marina
Propionibacteriaceae_bacterium
Propionibacterium_sp.
Propionicimonas_paludicola
Propionispira_arboris
Propionispora_hippei
Propionispora_sp.
Propionispora_vibrioides
Prosthecobacter_debontii
Proteobacteria_bacterium
Proteus_mirabilis
Proteus_vulgaris
Providencia_burhodogranariea
Providencia_sneebia
Pseudacidovorax_sp.
Pseudarthrobacter_chlorophenolicus
Pseudescherichia_vulneris
Pseudoalteromonas_lipolytica
Pseudogulbenkiania_subflava
Pseudomonadales_bacterium
Pseudomonas_acidophila
Pseudomonas_aestusnigri
Pseudomonas_alcaligenes
Pseudomonas_alcaliphila
Pseudomonas_alkylphenolica
Pseudomonas_amygdali
Pseudomonas_antarctica
Pseudomonas_argentinensis
Pseudomonas_asturiensis
Pseudomonas_avellanae
Pseudomonas_azotoformans
Pseudomonas_batumici
Pseudomonas_benzenivorans
Pseudomonas_brassicacearum
Pseudomonas_cannabina
Pseudomonas_caricapapayae
Pseudomonas_cerasi
Pseudomonas_chengduensis
Pseudomonas_chlororaphis
Pseudomonas_cichorii
Pseudomonas_composti
Pseudomonas_congelans
Pseudomonas_coronafaciens
Pseudomonas_corrugata
Pseudomonas_cremoricolorata
Pseudomonas_cuatrocienegasensis
Pseudomonas_delhiensis
Pseudomonas_ficuserectae
Pseudomonas_fragi
Pseudomonas_fulva
Pseudomonas_graminis
Pseudomonas_guariconensis
Pseudomonas_guguanensis
Pseudomonas_indica
Pseudomonas_koreensis
Pseudomonas_lundensis
Pseudomonas_lurida
Pseudomonas_meliae
Pseudomonas_mendocina
Pseudomonas_mohnii
Pseudomonas_monteilii
Pseudomonas_moorei
Pseudomonas_mosselii
Pseudomonas_nitroreducens
Pseudomonas_oryzihabitans
Pseudomonas_otitidis
Pseudomonas_panacis
Pseudomonas_panipatensis
Pseudomonas_parafulva
Pseudomonas_plecoglossicida
Pseudomonas_poae
Pseudomonas_psychrophila
Pseudomonas_punonensis
Pseudomonas_rhizosphaerae
Pseudomonas_saponiphila
Pseudomonas_segetis
Pseudomonas_sihuiensis
Pseudomonas_soli
Pseudomonas_synxantha
Pseudomonas_toyotomiensis
Pseudomonas_tremae
Pseudomonas_trivialis
Pseudomonas_viridiflava
Pseudomonas_yamanorum
Pseudomonas_zeshuii
Pseudonocardia_autotrophica
Pseudonocardia_dioxanivorans
Pseudonocardia_oroxyli
Pseudonocardia_sp.
Pseudoxanthobacter_soli
Pseudoxanthomonas_indica
Pseudoxanthomonas_sp.
Pseudoxanthomonas_wuyuanensis
Psychrobacter_alimentarius
Psychrobacter_sp.
Rahnella_sp.
Rahnella_victoriana
Ralstonia_insidiosa
Ralstonia_mannitolilytica
Ralstonia_pickettii
Ralstonia_sp.
Ralstonia_syzygii
Ramlibacter_tataouinensis
Raoultella_ornithinolytica
Raoultella_terrigena
Rathayibacter_sp.
Rathayibacter_tanaceti
Rathayibacter_tritici
Renibacterium_salmoninarum
Rheinheimera_pacifica
Rhizobacter_sp.
Rhizobiales_bacterium
Rhizobium_aethiopicum
Rhizobium_fredii
Rhizobium_hainanense
Rhizobium_loessense
Rhizobium_lusitanum
Rhizobium_mesoamericanum
Rhizobium_miluonense
Rhizobium_multihospitium
Rhizobium_oryzae
Rhizobium_rhizogenes
Rhizobium_rubi
Rhizobium_subbaraonis
Rhizobium_tibeticum
Rhodanobacter_glycinis
Rhodanobacter_sp.
Rhodobacter_sp.
Rhodobacteraceae_bacterium
Rhodoblastus_acidophilus
Rhodococcus_aetherivorans
Rhodococcus_enclensis
Rhodococcus_hoagii
Rhodococcus_imtechensis
Rhodococcus_koreensis
Rhodococcus_kroppenstedtii
Rhodococcus_kyotonensis
Rhodococcus_maanshanensis
Rhodococcus_pyridinivorans
Rhodococcus_tukisamuensis
Rhodococcus_wratislaviensis
Rhodoferax_fermentans
Rhodoferax_koreense
Rhodomicrobium_vannielii
Rhodoplanes_sp.
Rhodopseudomonas_pseudopalustris
Rhodospirillales_bacterium
Rhodospirillum_rubrum
Rhodovulum_sp.
Romboutsia_lituseburensis
Roseateles_aquatilis
Roseateles_depolymerans
Roseateles_sp.
Roseateles_terrae
Roseomonas_rosea
Roseomonas_stagni
Roseovarius_sp.
Rouxiella_badensis
Rouxiella_silvae
Rubrivivax_benzoatilyticus
Rugamonas_rubra
Rugosibacter_aromaticivorans
Ruminococcaceae_bacterium
Ruminococcus_sp.
Saccharopolyspora_antimicrobica
Saccharopolyspora_flava
Saccharopolyspora_hirsuta
Saccharopolyspora_jiangxiensis
Saccharopolyspora_shandongensis
Salinibacterium_xinjiangense
Salipiger_mucosus
Salmonella_agona
Salmonella_choleraesuis
Salmonella_dublin
Salmonella_enteritidis
Salmonella_gallinarum
Salmonella_houtenae
Salmonella_newport
Salmonella_paratyphi
Salmonella_schwarzengrund
Salmonella_typhi
Salmonella_typhimurium
Sanguibacter_gelidistatuariae
Segniliparus_rotundus
Serratia_ficaria
Serratia_fonticola
Serratia_grimesii
Serratia_liquefaciens
Serratia_odorifera
Serratia_oryzae
Serratia_proteamaculans
Serratia_rubidaea
Shewanella_algae
Shewanella_putrefaciens
Shigella_sp.
Shinella_sp.
Sinomonas_atrocyanea
Sinorhizobium_medicae
Sinosporangium_album
Solimonas_aquatica
Sphingobium_baderi
Sphingobium_chlorophenolicum
Sphingobium_fuliginis
Sphingobium_japonicum
Sphingomonas_dokdonensis
Sphingomonas_guangdongensis
Sphingomonas_histidinilytica
Sphingomonas_jatrophae
Sphingomonas_panacis
Sphingomonas_parapaucimobilis
Sphingomonas_paucimobilis
Sphingomonas_rubra
Sphingomonas_sanxanigenens
Sphingomonas_taxi
Sphingomonas_wittichii
Sphingopyxis_indica
Sphingopyxis_macrogoltabida
Sphingopyxis_ummariensis
Spirochaetes_bacterium
Sporanaerobacter_sp.
Sporobacter_termitidis
Sporomusa_acidovorans
Sporomusa_malonica
Sporomusa_silvacetica
Sporomusa_sphaeroides
Staphylococcus_agnetis
Staphylococcus_argenteus
Staphylococcus_lutrae
Staphylococcus_schleiferi
Stappia_indica
Starkeya_novella
Stenotrophomonas_rhizophila
Streptacidiphilus_jiangxiensis
Streptoalloteichus_hindustanus
Streptococcus_canis
Streptococcus_pneumoniae
Streptococcus_pseudopneumoniae
Streptomyces_
Streptomyces_acidiscabies
Streptomyces_afghaniensis
Streptomyces_albulus
Streptomyces_albus
Streptomyces_alni
Streptomyces_atratus
Streptomyces_aurantiacus
Streptomyces_bingchenggensis
Streptomyces_clavuligerus
Streptomyces_coelicolor
Streptomyces_cyaneogriseus
Streptomyces_fradiae
Streptomyces_fulvissimus
Streptomyces_glauciniger
Streptomyces_globisporus
Streptomyces_griseochromogenes
Streptomyces_griseoflavus
Streptomyces_griseus
Streptomyces_guanduensis
Streptomyces_harbinensis
Streptomyces_himastatinicus
Streptomyces_hygroscopicus
Streptomyces_indicus
Streptomyces_ipomoeae
Streptomyces_jeddahensis
Streptomyces_jietaisiensis
Streptomyces_laurentii
Streptomyces_lincolnensis
Streptomyces_lydicus
Streptomyces_malaysiensis
Streptomyces_melanosporofaciens
Streptomyces_microflavus
Streptomyces_mirabilis
Streptomyces_niveus
Streptomyces_noursei
Streptomyces_parvulus
Streptomyces_paucisporeus
Streptomyces_platensis
Streptomyces_pratensis
Streptomyces_puniciscabiei
Streptomyces_qinglanensis
Streptomyces_rapamycinicus
Streptomyces_rubidus
Streptomyces_scabiei
Streptomyces_silaceus
Streptomyces_sp.
Streptomyces_turgidiscabies
Streptomyces_venezuelae
Streptomyces_vietnamensis
Streptomyces_violaceoruber
Streptomyces_violaceusniger
Streptomyces_viridochromogenes
Streptomyces_wuyuanensis
Streptomyces_yanglinensis
Streptomyces_yunnanensis
Streptomyces_zhaozhouensis
Streptosporangium_canum
Streptosporangium_roseum
Streptosporangium_subroseum
Sulfobacillus_thermosulfidooxidans
Sulfurospirillum_halorespirans
Sulfurospirillum_multivorans
Sulfurospirillum_sp.
Sutterella_sp.
Syntrophorhabdus_sp.
Syntrophus_sp.
Tardiphaga_sp.
Terriglobus_saanensis
Terrisporobacter_glycolicus
Tetrasphaera_elongata
Tetrasphaera_japonica
Thalassospira_xiamenensis
Thermanaeromonas_toyohensis
Thermobaculum_terrenum
Thioalkalivibrio_sulfidiphilus
Thiocapsa_roseopersicina
Thiomonas_delicata
Thiomonas_intermedia
Thiomonas_sp.
Thioploca_ingrica
Tistlia_consotensis
Tolumonas_auensis
Trabulsiella_guamensis
Tsukamurella_paurometabola
Tsukamurella_pulmonis
Tsukamurella_tyrosinosolvens
uncultured_alpha
uncultured_Anaerotruncus
uncultured_bacterium
uncultured_Blautia
uncultured_Butyricicoccus
uncultured_Citrobacter
uncultured_Clostridiales
uncultured_Clostridium
uncultured_Desulfovibrio
uncultured_Dysgonomonas
uncultured_Eubacterium
uncultured_Flavonifractor
uncultured_Lachnospira
uncultured_Mycobacterium
uncultured_Oscillibacter
uncultured_Pleomorphomonas
uncultured_Ruminococcus
uncultured_Sporomusa
Variibacter_gotjawalensis
Variovorax_sp.
Verrucosispora_maris
Vibrio_metschnikovii
Vibrio_parahaemolyticus
Vibrio_sp.
Vogesella_sp.
Vulgatibacter_incomptus
Williamsia_sterculiae
Xanthobacter_autotrophicus
Xanthomonas_arboricola
Xanthomonas_sacchari
Xanthomonas_translucens
Xenophilus_sp.
Xenorhabdus_mauleonii
Xenorhabdus_szentirmaii
Xiangella_phaseoli
Yersinia_bercovieri
Yersinia_entomophaga
Yersinia_massiliensis
Yersinia_mollaretii
Yersinia_nurmii
Yersinia_pekkanenii
Yersinia_similis
Yersinia_wautersii
Yokenella_regensburgei
Yuhushiella_deserti

## Sheet: c-di-AMP riboswitch
Supplementary Data 1. Lists of bacterial species possessing Kdp elements
Supplementary Data 1.4. Lists of bacterial species containing c-di-AMP riboswitch upstream of KdpABC
Bacillus_anthracis
Bacillus_cereus
Bacillus_cytotoxicus
Bacillus_mycoides
Bacillus_pseudomycoides
Bacillus_thuringiensis
Bacillus_toyonensis
Bacillus_weihenstephanensis
Bacillus_megaterium
Exiguobacterium_sibiricum
Exiguobacterium_sp.
Paenibacillus_larvae

## Sheet: KdpDE
Supplementary Data 1. Lists of bacterial species possessing Kdp elements
Supplementary Data 1.5. Lists of bacterial species containing both KdpE and KdpD among the species possessing KdpABC
Escherichia_coli
Escherichia_fergusonii
Escherichia_albertii
Salmonella_enterica
Salmonella_bongori
Shigella_flexneri
Shigella_sonnei
Shigella_boydii
Shigella_dysenteriae
Enterobacter_cloacae
Enterobacter_kobei
Enterobacter_xiangfangensis
Cronobacter_sakazakii
Cronobacter_turicensis
Klebsiella_pneumoniae
Klebsiella_variicola
Klebsiella_quasipneumoniae
Klebsiella_quasivariicola
Citrobacter_rodentium
Citrobacter_braakii
Citrobacter_werkmanii
Citrobacter_amalonaticus
Citrobacter_farmeri
Shimwellia_blattae
Kosakonia_sacchari
Kosakonia_radicincitans
Kosakonia_cowanii
Kluyvera_georgiana
Leclercia_sp.
Lelliottia_amnigena
Enterobacteriaceae_bacterium
Yersinia_pestis
Yersinia_pseudotuberculosis
Yersinia_enterocolitica
Yersinia_aldovae
Yersinia_frederiksenii
Yersinia_intermedia
Yersinia_kristensenii
Yersinia_rohdei
Yersinia_ruckeri
Serratia_plymuthica
Serratia_marcescens
Serratia_sp.
Rahnella_aquatilis
Pectobacterium_atrosepticum
Pectobacterium_wasabiae
Pectobacterium_polaris
Sodalis_praecaptivus
Dickeya_dadantii
Dickeya_solani
Erwinia_tasmaniensis
Erwinia_pyrifoliae
Erwinia_amylovora
Erwinia_billingiae
Erwinia_sp.
Erwinia_gerundensis
Pantoea_ananatis
Pantoea_vagans
Pantoea_agglomerans
Pantoea_stewartii
Pantoea_alhagi
Tatumella_citrea
Photorhabdus_luminescens
Photorhabdus_asymbiotica
Xenorhabdus_bovienii
Xenorhabdus_nematophila
Xenorhabdus_hominickii
Providencia_stuartii
Providencia_rettgeri
Providencia_alcalifaciens
Edwardsiella_tarda
Edwardsiella_anguillarum
Edwardsiella_hoshinae
Xanthomonas_campestris
Xanthomonas_citri
Xanthomonas_fuscans
Xanthomonas_axonopodis
Xanthomonas_oryzae
Xanthomonas_albilineans
Xanthomonas_gardneri
Xanthomonas_vesicatoria
Xanthomonas_perforans
Xanthomonas_hortorum
Stenotrophomonas_maltophilia
Stenotrophomonas_acidaminiphila
Stenotrophomonas_sp.
Lysobacter_antibioticus
Lysobacter_capsici
Lysobacter_gummosus
Lysobacter_enzymogenes
Pseudomonas_geniculata
Luteibacter_rhizovicinus
Paraphotobacterium_marinum
Pseudomonas_aeruginosa
Pseudomonas_resinovorans
Pseudomonas_pseudoalcaligenes
Pseudomonas_citronellolis
Pseudomonas_putida
Pseudomonas_syringae
Pseudomonas_savastanoi
Pseudomonas_protegens
Pseudomonas_fluorescens
Pseudomonas_mandelii
Pseudomonas_veronii
Pseudomonas_entomophila
Pseudomonas_stutzeri
Pseudomonas_sp.
Pseudomonas_knackmussii
Pseudomonas_frederiksbergensis
Pseudomonas_psychrotolerans
Azotobacter_chroococcum
Acinetobacter_baumannii
Acinetobacter_pittii
Acinetobacter_sp.
Acinetobacter_haemolyticus
Acinetobacter_junii
Acinetobacter_soli
Pseudoalteromonas_nigrifaciens
Cellvibrio_sp.
Methylococcus_capsulatus
Methylovulum_psychrotolerans
Francisella_tularensis
Francisella_philomiragia
Francisella_sp.
Kushneria_marisflavi
Aeromonas_hydrophila
Aeromonas_salmonicida
Aeromonas_dhakensis
Aeromonas_caviae
Chromobacterium_violaceum
Chromobacterium_vaccinii
Chromobacterium_sp.
Jeongeupia_sp.
Aquaspirillum_sp.
Ralstonia_solanacearum
Ralstonia_eutropha
Cupriavidus_necator
Cupriavidus_metallidurans
Cupriavidus_taiwanensis
Cupriavidus_sp.
Burkholderia_mallei
Burkholderia_pseudomallei
Burkholderia_thailandensis
Burkholderia_oklahomensis
Burkholderia_vietnamiensis
Burkholderia_cenocepacia
Burkholderia_multivorans
Burkholderia_cepacia
Burkholderia_dolosa
Burkholderia_ubonensis
Burkholderia_stabilis
Burkholderia_glumae
Burkholderia_gladioli
Burkholderia_sp.
Paraburkholderia_xenovorans
Paraburkholderia_fungorum
Paraburkholderia_sprentiae
Paraburkholderia_sp.
Paraburkholderia_hospita
Paraburkholderia_terrae
Pandoraea_pnomenusa
Pandoraea_pulmonicola
Pandoraea_vervacti
Pandoraea_oxalativorans
Pandoraea_thiooxydans
Pandoraea_faecigallinarum
Pandoraea_norimbergensis
Bordetella_pertussis
Bordetella_parapertussis
Bordetella_bronchiseptica
Bordetella_avium
Bordetella_holmesii
Bordetella_hinzii
Bordetella_trematum
Bordetella_bronchialis
Bordetella_flabilis
Bordetella_pseudohinzii
Achromobacter_xylosoxidans
Achromobacter_spanius
Achromobacter_sp.
Advenella_mimigardefordensis
Rhodoferax_saidenbachensis
Delftia_tsuruhatensis
Delftia_sp.
Variovorax_paradoxus
Variovorax_boronicumulans
Methylibium_petroleiphilum
Herminiimonas_arsenicoxydans
Janthinobacterium_sp.
Janthinobacterium_agaricidamnosum
Janthinobacterium_svalbardensis
Herbaspirillum_seropedicae
Herbaspirillum_rubrisubalbicans
Herbaspirillum_sp.
Collimonas_fungivorans
Collimonas_pratensis
Massilia_sp.
Oxalobacter_formigenes
Thiomonas_arsenitoxydans
Rubrivivax_gelatinosus
Rhizobacter_gummiphilus
Methylovorus_sp.
Dechlorosoma_suillum
Thauera_sp.
Geobacter_sulfurreducens
Geobacter_metallireducens
Geobacter_bemidjiensis
Desulfovibrio_magneticus
Sorangium_cellulosum
Bdellovibrio_bacteriovorus
Mesorhizobium_japonicum
Mesorhizobium_australicum
Mesorhizobium_amorphae
Mesorhizobium_sp.
Phyllobacterium_sp.
Sinorhizobium_meliloti
Sinorhizobium_fredii
Sinorhizobium_sp.
Sinorhizobium_americanum
Ensifer_adhaerens
Agrobacterium_fabrum
Agrobacterium_radiobacter
Agrobacterium_tumefaciens
Agrobacterium_vitis
Agrobacterium_rhizogenes
Rhizobium_etli
Rhizobium_leguminosarum
Rhizobium_tropici
Rhizobium_sp.
Rhizobium_favelukesii
Rhizobium_gallicum
Rhizobium_phaseoli
Ochrobactrum_anthropi
Ochrobactrum_pseudogrignonense
Ochrobactrum_sp.
Bradyrhizobium_diazoefficiens
Bradyrhizobium_sp.
Rhodopseudomonas_palustris
Oligotropha_carboxidovorans
Bosea_sp.
Bosea_vaviloviae
Methylobacterium_extorquens
Methylobacterium_oryzae
Methylobacterium_aquaticum
Methylobacterium_sp.
Microvirga_ossetica
Hyphomicrobium_sp.
Methylocystis_sp.
Methylocystis_bryophila
Methylosinus_trichosporium
Pseudorhodoplanes_sinuspersici
Hartmannibacter_diazotrophicus
Caulobacter_mirabilis
Brevundimonas_sp.
Brevundimonas_vesicularis
Rhodobacter_sphaeroides
Rhodobacter_capsulatus
Novosphingobium_resinovorum
Sphingopyxis_fribergensis
Sphingopyxis_granuli
Sphingopyxis_sp.
Sphingomonas_melonis
Sphingomonas_koreensis
Sphingomonas_sp.
Sphingobium_sp.
Sphingobium_yanoikuyae
Rhizorhabdus_dicambivorans
Porphyrobacter_neustonensis
Acidiphilium_multivorum
Gluconacetobacter_diazotrophicus
Acetobacter_pasteurianus
Roseomonas_gilardii
Roseomonas_sp.
Rhodospirillum_centenum
Pararhodospirillum_photometricum
Magnetospirillum_gryphiswaldense
Magnetospirillum_sp.
Azospirillum_sp.
Azospirillum_lipoferum
Azospirillum_brasilense
Tistrella_mobilis
Thalassospira_sp.
Nitrospirillum_amazonense
Acidithiobacillus_ferrooxidans
Lysinibacillus_sp.
Staphylococcus_aureus
Staphylococcus_epidermidis
Staphylococcus_haemolyticus
Staphylococcus_lugdunensis
Staphylococcus_pseudintermedius
Staphylococcus_hyicus
Staphylococcus_capitis
Macrococcus_canis
Listeria_monocytogenes
Listeria_innocua
Listeria_welshimeri
Listeria_seeligeri
Listeria_ivanovii
Paenibacillus_polymyxa
Paenibacillus_riograndensis
Paenibacillus_xylanexedens
Alicyclobacillus_acidocaldarius
Solibacillus_sp.
Kurthia_sp.
Lactococcus_lactis
Lactococcus_piscium
Streptococcus_pasteurianus
Lactobacillus_plantarum
Enterococcus_faecalis
Enterococcus_faecium
Enterococcus_mundtii
Enterococcus_gallinarum
Vagococcus_penaei
Carnobacterium_sp.
Carnobacterium_maltaromaticum
Clostridium_acetobutylicum
Clostridium_perfringens
Clostridium_botulinum
Clostridium_kluyveri
Clostridium_ljungdahlii
Clostridium_sp.
Clostridium_saccharoperbutylacetonicum
Clostridium_pasteurianum
Clostridium_estertheticum
Geosporobacter_ferrireducens
Blautia_sp.
Blautia_hansenii
Lachnoclostridium_sp.
Clostridioides_difficile
Paeniclostridium_sordellii
Desulfosporosinus_acidiphilus
Desulfosporosinus_meridiei
Sulfobacillus_acidophilus
Flavonifractor_plautii
Erysipelotrichaceae_bacterium
Mycobacterium_tuberculosis
Mycobacterium_bovis
Mycobacterium_africanum
Mycobacterium_canettii
Mycobacterium_avium
Mycobacterium_marseillense
Mycobacterium_smegmatis
Mycobacterium_sp.
Mycobacterium_stephanolepidis
Mycobacterium_marinum
Mycobacterium_rhodesiae
Mycobacterium_chubuense
Mycobacterium_vaccae
Mycobacterium_dioxanotrophicus
Corynebacterium_jeikeium
Corynebacterium_resistens
Corynebacterium_sp.
Corynebacterium_singulare
Corynebacterium_epidermidicanis
Corynebacterium_simulans
Nocardia_farcinica
Nocardia_cyriacigeorgica
Nocardia_nova
Nocardia_seriolae
Nocardia_terpenica
Rhodococcus_jostii
Rhodococcus_erythropolis
Rhodococcus_opacus
Rhodococcus_equi
Rhodococcus_fascians
Rhodococcus_sp.
Rhodococcus_ruber
Gordonia_polyisoprenivorans
Gordonia_sp.
Streptomyces_avermitilis
Streptomyces_cattleya
Streptomyces_davaonensis
Streptomyces_lividans
Streptomyces_xiamenensis
Streptomyces_ambofaciens
Streptomyces_reticuli
Streptomyces_rubrolavendulae
Streptomyces_autolyticus
Streptomyces_gilvosporeus
Streptomyces_alboflavus
Streptomyces_albireticuli
Streptomyces_lavendulae
Kitasatospora_setae
Clavibacter_michiganensis
Microbacterium_aurum
Microbacterium_hominis
Cryobacterium_sp.
Cnuibacter_physcomitrellae
Arthrobacter_sp.
Isoptericola_dokdonensis
Cellulosimicrobium_sp.
Sanguibacter_keddieii
Cellulomonas_sp.
Propionibacterium_acnes
Microlunatus_phosphovorus
Nocardiopsis_gilva
Frankia_alni
Modestobacter_marinus
Saccharopolyspora_erythraea
Amycolatopsis_mediterranei
Amycolatopsis_orientalis
Amycolatopsis_japonica
Amycolatopsis_methanolica
Amycolatopsis_sp.
Actinosynnema_pretiosum
Saccharothrix_espanaensis
Actinoalloteichus_hymeniacidonis
Actinoalloteichus_sp.
Actinoalloteichus_hoggarensis
Leptolyngbya_sp.
Gloeobacter_kilaueensis
Akkermansia_glycaniphila
Methylacidiphilum_infernorum
Pirellula_sp.
Planctomyces_sp.
Gemmata_sp.
Paludisphaera_borealis
Leptospira_interrogans
Leptospira_alstonii
Acidobacterium_capsulatum
Terriglobus_roseus
Luteitalea_pratensis
Cloacibacillus_porcorum
Candidatus_Nitrospira
Nitrospira_japonica
Candidatus_Methylomirabilis
Methanoculleus_sp.
Clostridium_bolteae
Clostridium_clostridioforme
Clostridium_innocuum
Clostridium_lavalense
Clostridium_sphenoides
Clostridium_symbiosum
Desulfotomaculum_guttoideum
Eubacterium_siraeum
Propionibacterium_humerusii
Pseudomonas_mesoacidophila
Accumulibacter_phosphatis
Acetobacter_aceti
Acetobacteraceae_bacterium
Acetobacterium_wieringae
Achromobacter_arsenitoxydans
Achromobacter_denitrificans
Achromobacter_insuavis
Achromobacter_piechaudii
Acidimicrobium_ferrooxidans
Acidiphilium_cryptum
Acidiphilium_sp.
Acidithiobacillus_caldus
Acidithiobacillus_ferrivorans
Acidithrix_ferrooxidans
Acidobacteria_bacterium
Acidocella_aminolytica
Acidomonas_methanolica
Acidovorax_avenae
Acidovorax_cattleyae
Acidovorax_citrulli
Acidovorax_konjaci
Acidovorax_sp.
Acidovorax_wautersii
Acinetobacter_albensis
Acinetobacter_baylyi
Acinetobacter_calcoaceticus
Acinetobacter_guillouiae
Acinetobacter_johnsonii
Acinetobacter_lwoffii
Acinetobacter_nosocomialis
Acinetobacter_oleivorans
Acinetobacter_rudis
Acinetobacter_tandoii
Acinetobacter_venetianus
Actinobacteria_bacterium
Actinokineospora_terrae
Actinomyces_sp.
Actinoplanes_atraurantiacus
Actinoplanes_derwentensis
Actinoplanes_friuliensis
Actinoplanes_missouriensis
Actinoplanes_philippinensis
Actinoplanes_sp.
Actinosynnema_mirum
Adlercreutzia_equolifaciens
Advenella_kashmirensis
Aeromicrobium_erythreum
Aeromonas_diversa
Aeromonas_media
Aeromonas_molluscorum
Aeromonas_sp.
Aeromonas_veronii
Afipia_felis
Afipia_sp.
Agrobacterium_genomosp.
Agrobacterium_sp.
Agromyces_aureus
Agromyces_cerinus
Agromyces_flavus
Agromyces_sp.
Akkermansia_muciniphila
Akkermansia_sp.
Alcaligenes_faecalis
Alcaligenes_xylosoxydans
Alcanivorax_dieselolei
Alicycliphilus_denitrificans
Alicyclobacillus_hesperidum
Alicyclobacillus_vulcanalis
Alloactinosynnema_sp.
Allochromatium_vinosum
Allokutzneria_albata
alpha_proteobacterium
Alphaproteobacteria_bacterium
Amantichitinum_ursilacus
Aminobacter_aminovorans
Amycolatopsis_australiensis
Amycolatopsis_azurea
Amycolatopsis_keratiniphila
Amycolatopsis_pretoriensis
Amycolatopsis_rubida
Amycolatopsis_saalfeldensis
Amycolatopsis_sacchari
Amycolatopsis_sulphurea
Amycolatopsis_tolypomycina
Amycolatopsis_vancoresmycina
Amycolatopsis_xylanica
Anaeromyxobacter_dehalogenans
Anaeromyxobacter_sp.
Anaerotruncus_colihominis
Ancylobacter_rudongensis
Arcobacter_butzleri
Arthrobacter_alpinus
Arthrobacter_saudimassiliensis
Asaia_bogorensis
Asaia_platycodi
Asticcacaulis_biprosthecum
Asticcacaulis_excentricus
Asticcacaulis_taihuensis
Atlantibacter_hermannii
Aureimonas_altamirensis
Aureimonas_jatrophae
Aureimonas_phyllosphaerae
Aureimonas_sp.
Austwickia_chelonae
Azorhizobium_caulinodans
Azospirillum_thiophilum
Azotobacter_beijerinckii
Bacillus_simplex
bacterium_ADurb.BinA028
bacterium_HR24
bacterium_YEK0313
Bdellovibrio_exovorus
Beggiatoa_leptomitiformis
Beijerinckia_indica
Betaproteobacteria_bacterium
Beutenbergia_cavernae
Bifidobacterium_longum
Bifidobacterium_minimum
Bifidobacterium_scardovii
Blastochloris_viridis
Blautia_hydrogenotrophica
Bordetella_ansorpii
Bordetella_genomosp.
Bordetella_sp.
Bosea_lathyri
Bosea_lupini
Bosea_thiooxidans
Bradyrhizobiaceae_bacterium
Bradyrhizobium_arachidis
Bradyrhizobium_canariense
Bradyrhizobium_erythrophlei
Bradyrhizobium_japonicum
Bradyrhizobium_lablabi
Bradyrhizobium_oligotrophicum
Bradyrhizobium_yuanmingense
Brenneria_goodwinii
Brevibacterium_casei
Brevundimonas_diminuta
Brevundimonas_naejangsanensis
Brevundimonas_subvibrioides
Brochothrix_thermosphacta
Budvicia_aquatica
Burkholderia_ambifaria
Burkholderia_contaminans
Burkholderia_diffusa
Burkholderia_lata
Burkholderia_latens
Burkholderia_metallica
Burkholderia_plantarii
Burkholderia_pseudomultivorans
Burkholderia_puraquae
Burkholderia_pyrrocinia
Burkholderia_seminalis
Burkholderia_stagnalis
Burkholderia_territorii
Burkholderiales_bacterium
Buttiauxella_agrestis
Butyribacterium_methylotrophicum
Caballeronia_calidae
Caballeronia_cordobensis
Caballeronia_humi
Caballeronia_hypogeia
Caballeronia_temeraria
Caenispirillum_bisanense
Candidatus_Accumulibacter
Candidatus_Competibacter
Candidatus_Contendobacter
Carnobacterium_divergens
Caulobacter_crescentus
Caulobacter_henricii
Caulobacter_segnis
Caulobacter_sp.
Cedecea_davisae
Cedecea_neteri
Cedecea_sp.
Cellulosimicrobium_cellulans
Chania_multitudinisentens
Chelatococcus_sp.
Chitinophaga_sp.
Chloroflexi_bacterium
Chondromyces_apiculatus
Christensenella_minuta
Chromatiales_bacterium
Chromobacterium_haemolyticum
Citrobacter_freundii
Citrobacter_koseri
Citrobacter_sp.
Clavibacter_capsici
Clavibacter_insidiosus
Clavibacter_nebraskensis
Clostridiales_bacterium
Clostridium_autoethanogenum
Clostridium_beijerinckii
Clostridium_butyricum
Clostridium_chromiireducens
Clostridium_coskatii
Clostridium_felsineum
Clostridium_hathewayi
Clostridium_intestinale
Clostridium_oryzae
Clostridium_puniceum
Clostridium_ragsdalei
Clostridium_roseum
Clostridium_saccharobutylicum
Clostridium_saccharolyticum
Clostridium_sporogenes
Collimonas_arenae
Collimonas_sp.
Collinsella_sp.
Comamonadaceae_bacterium
Comamonas_sp.
Comamonas_testosteroni
Conexibacter_woesei
Coprobacillus_sp.
Coprococcus_sp.
Coriobacteriaceae_bacterium
Corynebacterium_aquilae
Corynebacterium_lowii
Corynebacterium_oculi
Crenothrix_polyspora
Cronobacter_condimenti
Cronobacter_dublinensis
Cronobacter_malonaticus
Cronobacter_muytjensii
Cronobacter_universalis
Cryobacterium_arcticum
Cupriavidus_alkaliphilus
Cupriavidus_basilensis
Curtobacterium_sp.
Curvibacter_sp.
Cutibacterium_acnes
Cutibacterium_avidum
Cutibacterium_granulosum
Dechloromonas_aromatica
Defluviimonas_alba
Delftia_acidovorans
Delftia_lacustris
Deltaproteobacteria_bacterium
Dermabacter_vaginalis
Dermacoccus_nishinomiyaensis
Dermacoccus_sp.
Dermatophilus_congolensis
Desulfitobacterium_chlororespirans
Desulfosporosinus_acididurans
Desulfosporosinus_hippei
Desulfovibrio_desulfuricans
Devosia_limi
Devosia_psychrophila
Devosia_sp.
Dickeya_dianthicola
Dickeya_zeae
Dokdonella_koreensis
Dorea_sp.
Duganella_phyllosphaerae
Duganella_sacchari
Duganella_sp.
Dyella_japonica
Dyella_jiangningensis
Dyella_marensis
Dyella_sp.
Dyella_thiooxydans
Dysgonomonas_macrotermitis
Ectothiorhodospira_marina
Edwardsiella_ictaluri
Edwardsiella_piscicida
Eggerthella_lenta
Eggerthella_sp.
Eisenbergiella_tayi
Elusimicrobia_bacterium
Ensifer_sp.
Enterobacter_agglomerans
Enterobacter_asburiae
Enterobacter_hormaechei
Enterobacter_lignolyticus
Enterobacter_mori
Enterobacter_sp.
Enterococcus_casseliflavus
Enterococcus_hirae
Enterococcus_silesiacus
Enterococcus_sp.
Enterorhabdus_caecimuris
Erwinia_piriflorinigrans
Escherichia_sp.
Eubacteriaceae_bacterium
Eubacterium_callanderi
Eubacterium_limosum
Faecalibacterium_prausnitzii
Faecalibaculum_rodentium
Faecalicatena_contorta
Ferrimicrobium_acidiphilum
Ferrovum_sp.
Fimbriimonas_ginsengisoli
Firmicutes_bacterium
Flavisolibacter_tropicus
Fluviicola_taffensis
Fontibacillus_panacisegetis
Francisella_cf.
Francisella_hispaniensis
Frankia_sp.
Frankia_symbiont
Frondihabitans_sp.
Fulvimarina_manganoxydans
Fusicatenibacter_sp.
Gemmatimonas_aurantiaca
Geobacter_lovleyi
Geobacter_pickeringii
Geobacter_sp.
Geobacter_thiogenes
Geobacter_uraniireducens
Geodermatophilus_brasiliensis
Geodermatophilus_soli
Geodermatophilus_taihuensis
Gibbsiella_quercinecans
Gordonia_aichiensis
Gordonia_alkanivorans
Gordonia_amarae
Gordonia_araii
Gordonia_bronchialis
Gordonia_effusa
Gordonia_hirsuta
Gordonia_malaquae
Gordonia_otitidis
Gordonia_rubripertincta
Gordonia_sihwensis
Gordonia_soli
Gordonia_sputi
Gordonia_terrae
Gordonia_westfalica
Granulibacter_bethesdensis
Granulicella_mallensis
Granulicella_tundricola
Hafnia_alvei
Halomonas_campaniensis
Halomonas_sp.
Halomonas_subterranea
Herpetosiphon_aurantiacus
Hungatella_hathewayi
Hyalangium_minutum
Hydrogenobaculum_sp.
Hydrogenophaga_sp.
Hydrogenophilales_bacterium
Hyphomicrobium_denitrificans
Ideonella_sakaiensis
Immundisolibacter_cernigliae
Izhakiella_australiensis
Janthinobacterium_lividum
Kibdelosporangium_aridum
Kibdelosporangium_phytohabitans
Kineococcus_radiotolerans
Kitasatospora_aureofaciens
Klebsiella_aerogenes
Klebsiella_michiganensis
Klebsiella_oxytoca
Klebsiella_sp.
Kluyvera_ascorbata
Kluyvera_intermedia
Komagataeibacter_medellinensis
Kosakonia_arachidis
Kosakonia_oryzae
Kosakonia_oryzendophytica
Kosakonia_oryziphila
Kosakonia_sp.
Kribbella_flavida
Kutzneria_albida
Kutzneria_sp.
Kyrpidia_tusciae
Labilithrix_luteola
Lachnospiraceae_bacterium
Lactobacillus_ghanensis
Laribacter_hongkongensis
Lechevalieria_xinjiangensis
Leclercia_adecarboxylata
Leifsonia_aquatica
Leifsonia_sp.
Lelliottia_nimipressuralis
Lelliottia_sp.
Lentzea_albida
Lentzea_albidocapillata
Lentzea_flaviverrucosa
Lentzea_guizhouensis
Lentzea_jiangxiensis
Lentzea_violacea
Lentzea_waywayandensis
Leptospira_borgpetersenii
Leptospira_kirschneri
Leptospira_kmetyi
Leptospira_licerasiae
Leptospira_mayottensis
Leptospira_noguchii
Leptospira_santarosai
Leptospira_sp.
Leptospira_weilii
Leuconostoc_lactis
Listeria_aquatica
Listeria_fleischmannii
Listeria_floridensis
Luteibacter_sp.
Luteipulveratus_mongoliensis
Lysinibacillus_fusiformis
Lysinibacillus_sphaericus
Lysinibacillus_varians
Lysobacter_sp.
Macrococcus_caseolyticus
Magnetospirillum_magneticum
Mangrovibacter_phragmitis
Marinobacter_persicus
Marinomonas_spartinae
Martelella_endophytica
Massilia_eurypsychrophila
Mesorhizobium_ciceri
Mesorhizobium_huakuii
Mesorhizobium_metallidurans
Mesorhizobium_muleiense
Mesorhizobium_opportunistum
Mesorhizobium_plurifarium
Mesorhizobium_prunaredense
Mesorhizobium_qingshengii
Methylacidiphilum_fumariolicum
Methylibium_sp.
Methylobacterium_brachiatum
Methylobacterium_gossipiicola
Methylobacterium_nodulans
Methylobacterium_phyllostachyos
Methylobacterium_populi
Methylobacterium_pseudosasicola
Methylobacterium_radiotolerans
Methylobacterium_salsuginis
Methylobacterium_zatmanii
Methylobrevis_pamukkalensis
Methylocella_silvestris
Methyloglobulus_morosus
Methylomonas_denitrificans
Methylomonas_koyamae
Methylomonas_sp.
Methylophilus_sp.
Methylotenera_mobilis
Methylotenera_versatilis
Methyloversatilis_universalis
Methylovorus_glucosetrophus
Microbacterium_azadirachtae
Microbacterium_enclense
Microbacterium_foliorum
Microbacterium_ginsengisoli
Microbacterium_hydrocarbonoxydans
Microbacterium_ketosireducens
Microbacterium_laevaniformans
Microbacterium_oleivorans
Microbacterium_oxydans
Microbacterium_paraoxydans
Microbacterium_pygmaeum
Microbacterium_sp.
Microbacterium_testaceum
Microbacterium_trichothecenolyticum
Microcystis_aeruginosa
Micromonospora_aurantiaca
Micromonospora_avicenniae
Micromonospora_carbonacea
Micromonospora_chaiyaphumensis
Micromonospora_chersina
Micromonospora_chokoriensis
Micromonospora_coriariae
Micromonospora_cremea
Micromonospora_echinaurantiaca
Micromonospora_echinospora
Micromonospora_haikouensis
Micromonospora_humi
Micromonospora_inositola
Micromonospora_inyonensis
Micromonospora_krabiensis
Micromonospora_lupini
Micromonospora_marina
Micromonospora_matsumotoense
Micromonospora_mirobrigensis
Micromonospora_nigra
Micromonospora_peucetia
Micromonospora_rhizosphaerae
Micromonospora_rifamycinica
Micromonospora_saelicesensis
Micromonospora_sediminicola
Micromonospora_siamensis
Micromonospora_sp.
Micromonospora_tulbaghiae
Micromonospora_yangpuensis
Micromonospora_zamorensis
Microterricola_viridarii
mine_drainage
Mitsuaria_sp.
Mobilicoccus_pelagius
Moorella_thermoacetica
Morganella_morganii
Morganella_psychrotolerans
Mycobacterium_abscessus
Mycobacterium_bohemicum
Mycobacterium_brisbanense
Mycobacterium_canariasense
Mycobacterium_chelonae
Mycobacterium_chimaera
Mycobacterium_chlorophenolicum
Mycobacterium_colombiense
Mycobacterium_europaeum
Mycobacterium_fortuitum
Mycobacterium_goodii
Mycobacterium_haemophilum
Mycobacterium_immunogenum
Mycobacterium_indicus
Mycobacterium_intracellulare
Mycobacterium_kansasii
Mycobacterium_lentiflavum
Mycobacterium_mageritense
Mycobacterium_microti
Mycobacterium_neoaurum
Mycobacterium_obuense
Mycobacterium_orygis
Mycobacterium_paraintracellulare
Mycobacterium_parascrofulaceum
Mycobacterium_paratuberculosis
Mycobacterium_shigaense
Mycobacterium_sinense
Mycobacterium_triplex
Mycobacterium_vanbaalenii
Mycobacterium_xenopi
Mycobacterium_yongonense
Myxococcus_hansupus
Nakamurella_multipartita
Neorhizobium_galegae
Nitrobacter_hamburgensis
Nitrosomonas_oligotropha
Nitrosomonas_sp.
Nitrosovibrio_sp.
Nitrospira_sp.
Nocardia_amikacinitolerans
Nocardia_asteroides
Nocardia_brasiliensis
Nocardia_cerradoensis
Nocardia_soli
Nocardioides_lianchengensis
Nocardioides_sp.
Nocardiopsis_dassonvillei
Nocardiopsis_flavescens
Nonomuraea_maritima
Nonomuraea_pusilla
Nonomuraea_sp.
Novosphingobium_sp.
Novosphingobium_tardaugens
Obesumbacterium_proteus
Oerskovia_enterophila
Opitutaceae_bacterium
Oscillibacter_sp.
Oxalobacteraceae_bacterium
Paenibacillus_algorifonticola
Paenibacillus_borealis
Paenibacillus_durus
Paenibacillus_graminis
Paenibacillus_jilunlii
Paenibacillus_macerans
Paenibacillus_mucilaginosus
Paenibacillus_peoriae
Paenibacillus_sabinae
Paenibacillus_sp.
Paenibacillus_stellifer
Paenibacillus_tianmuensis
Paenibacillus_typhae
Paenibacillus_yonginensis
Paludibacter_propionicigenes
Pandoraea_apista
Pannonibacter_phragmitetus
Pantoea_cypripedii
Pantoea_latae
Pantoea_rodasii
Pantoea_rwandensis
Pantoea_sesami
Pantoea_sp.
Pantoea_wallisii
Paraburkholderia_aspalathi
Paraburkholderia_caribensis
Paraburkholderia_diazotrophica
Paraburkholderia_megapolitana
Paraburkholderia_phenazinium
Paraburkholderia_phenoliruptrix
Paraburkholderia_phymatum
Paraburkholderia_phytofirmans
Paraburkholderia_piptadeniae
Paraburkholderia_rhizoxinica
Paraburkholderia_ribeironis
Paraburkholderia_sartisoli
Paraburkholderia_susongensis
Paraburkholderia_terricola
Paraburkholderia_tuberum
Paracoccus_aminophilus
Paracoccus_aminovorans
Paracoccus_sp.
Paracoccus_tibetensis
Patulibacter_medicamentivorans
Paucibacter_sp.
Pectobacterium_carotovorum
Pedobacter_himalayensis
Pelomonas_puraquae
Pelosinus_fermentans
Pelosinus_propionicus
Pelosinus_sp.
Pelotomaculum_sp.
Peptoclostridium_difficile
Peptococcaceae_bacterium
Phaeospirillum_fulvum
Phaeospirillum_molischianum
Photobacterium_leiognathi
Photorhabdus_temperata
Phycicoccus_dokdonensis
Pigmentiphaga_sp.
Pirellula_staleyi
Planctopirus_limnophila
Planococcus_kocurii
Plantibacter_cousiniae
Plantibacter_elymi
Plantibacter_flavus
Plesiomonas_shigelloides
Pluralibacter_gergoviae
Polaromonas_naphthalenivorans
Polaromonas_sp.
Polynucleobacter_asymbioticus
Pragia_fontium
Prauserella_marina
Propionibacteriaceae_bacterium
Propionibacterium_sp.
Proteobacteria_bacterium
Proteus_mirabilis
Proteus_vulgaris
Providencia_burhodogranariea
Providencia_sneebia
Pseudacidovorax_sp.
Pseudarthrobacter_chlorophenolicus
Pseudescherichia_vulneris
Pseudomonadales_bacterium
Pseudomonas_alcaligenes
Pseudomonas_alkylphenolica
Pseudomonas_amygdali
Pseudomonas_antarctica
Pseudomonas_asturiensis
Pseudomonas_avellanae
Pseudomonas_azotoformans
Pseudomonas_batumici
Pseudomonas_brassicacearum
Pseudomonas_cannabina
Pseudomonas_caricapapayae
Pseudomonas_cerasi
Pseudomonas_chlororaphis
Pseudomonas_cichorii
Pseudomonas_congelans
Pseudomonas_coronafaciens
Pseudomonas_corrugata
Pseudomonas_cremoricolorata
Pseudomonas_cuatrocienegasensis
Pseudomonas_delhiensis
Pseudomonas_ficuserectae
Pseudomonas_fragi
Pseudomonas_fulva
Pseudomonas_graminis
Pseudomonas_guariconensis
Pseudomonas_koreensis
Pseudomonas_lundensis
Pseudomonas_lurida
Pseudomonas_meliae
Pseudomonas_mendocina
Pseudomonas_mohnii
Pseudomonas_monteilii
Pseudomonas_moorei
Pseudomonas_mosselii
Pseudomonas_nitroreducens
Pseudomonas_oryzihabitans
Pseudomonas_otitidis
Pseudomonas_panacis
Pseudomonas_panipatensis
Pseudomonas_parafulva
Pseudomonas_plecoglossicida
Pseudomonas_poae
Pseudomonas_psychrophila
Pseudomonas_rhizosphaerae
Pseudomonas_saponiphila
Pseudomonas_segetis
Pseudomonas_soli
Pseudomonas_synxantha
Pseudomonas_tremae
Pseudomonas_trivialis
Pseudomonas_viridiflava
Pseudomonas_yamanorum
Pseudomonas_zeshuii
Pseudonocardia_autotrophica
Pseudonocardia_dioxanivorans
Pseudonocardia_oroxyli
Pseudonocardia_sp.
Pseudoxanthomonas_sp.
Psychrobacter_alimentarius
Psychrobacter_sp.
Rahnella_sp.
Rahnella_victoriana
Ralstonia_insidiosa
Ralstonia_mannitolilytica
Ralstonia_pickettii
Ralstonia_sp.
Ralstonia_syzygii
Ramlibacter_tataouinensis
Raoultella_ornithinolytica
Raoultella_terrigena
Rathayibacter_sp.
Rathayibacter_tanaceti
Rathayibacter_tritici
Renibacterium_salmoninarum
Rheinheimera_pacifica
Rhizobacter_sp.
Rhizobiales_bacterium
Rhizobium_aethiopicum
Rhizobium_fredii
Rhizobium_hainanense
Rhizobium_loessense
Rhizobium_lusitanum
Rhizobium_mesoamericanum
Rhizobium_miluonense
Rhizobium_multihospitium
Rhizobium_oryzae
Rhizobium_rhizogenes
Rhizobium_rubi
Rhizobium_tibeticum
Rhodanobacter_glycinis
Rhodanobacter_sp.
Rhodobacter_sp.
Rhodobacteraceae_bacterium
Rhodococcus_aetherivorans
Rhodococcus_enclensis
Rhodococcus_hoagii
Rhodococcus_imtechensis
Rhodococcus_koreensis
Rhodococcus_kroppenstedtii
Rhodococcus_kyotonensis
Rhodococcus_maanshanensis
Rhodococcus_pyridinivorans
Rhodococcus_tukisamuensis
Rhodococcus_wratislaviensis
Rhodoferax_fermentans
Rhodoferax_koreense
Rhodomicrobium_vannielii
Rhodoplanes_sp.
Rhodopseudomonas_pseudopalustris
Rhodospirillales_bacterium
Rhodospirillum_rubrum
Rhodovulum_sp.
Roseateles_aquatilis
Roseateles_depolymerans
Roseateles_sp.
Roseateles_terrae
Roseomonas_rosea
Roseovarius_sp.
Rouxiella_badensis
Rouxiella_silvae
Rubrivivax_benzoatilyticus
Rugamonas_rubra
Rugosibacter_aromaticivorans
Ruminococcaceae_bacterium
Ruminococcus_sp.
Saccharopolyspora_antimicrobica
Saccharopolyspora_flava
Saccharopolyspora_hirsuta
Saccharopolyspora_jiangxiensis
Saccharopolyspora_shandongensis
Salipiger_mucosus
Salmonella_agona
Salmonella_choleraesuis
Salmonella_dublin
Salmonella_enteritidis
Salmonella_gallinarum
Salmonella_houtenae
Salmonella_newport
Salmonella_paratyphi
Salmonella_schwarzengrund
Salmonella_typhi
Salmonella_typhimurium
Sanguibacter_gelidistatuariae
Segniliparus_rotundus
Serratia_ficaria
Serratia_fonticola
Serratia_grimesii
Serratia_liquefaciens
Serratia_odorifera
Serratia_oryzae
Serratia_proteamaculans
Serratia_rubidaea
Shewanella_algae
Shewanella_putrefaciens
Shigella_sp.
Shinella_sp.
Sinomonas_atrocyanea
Sinorhizobium_medicae
Sphingobium_baderi
Sphingobium_chlorophenolicum
Sphingobium_fuliginis
Sphingobium_japonicum
Sphingomonas_dokdonensis
Sphingomonas_guangdongensis
Sphingomonas_histidinilytica
Sphingomonas_panacis
Sphingomonas_parapaucimobilis
Sphingomonas_paucimobilis
Sphingomonas_rubra
Sphingomonas_sanxanigenens
Sphingomonas_taxi
Sphingomonas_wittichii
Sphingopyxis_indica
Sphingopyxis_macrogoltabida
Sphingopyxis_ummariensis
Spirochaetes_bacterium
Sporanaerobacter_sp.
Sporomusa_acidovorans
Sporomusa_silvacetica
Sporomusa_sphaeroides
Staphylococcus_agnetis
Staphylococcus_argenteus
Staphylococcus_lutrae
Staphylococcus_schleiferi
Stappia_indica
Starkeya_novella
Stenotrophomonas_rhizophila
Streptacidiphilus_jiangxiensis
Streptococcus_pneumoniae
Streptococcus_pseudopneumoniae
Streptomyces_acidiscabies
Streptomyces_afghaniensis
Streptomyces_albulus
Streptomyces_albus
Streptomyces_alni
Streptomyces_atratus
Streptomyces_aurantiacus
Streptomyces_bingchenggensis
Streptomyces_clavuligerus
Streptomyces_coelicolor
Streptomyces_cyaneogriseus
Streptomyces_fradiae
Streptomyces_fulvissimus
Streptomyces_glauciniger
Streptomyces_globisporus
Streptomyces_griseochromogenes
Streptomyces_griseoflavus
Streptomyces_griseus
Streptomyces_harbinensis
Streptomyces_himastatinicus
Streptomyces_hygroscopicus
Streptomyces_indicus
Streptomyces_ipomoeae
Streptomyces_jeddahensis
Streptomyces_jietaisiensis
Streptomyces_laurentii
Streptomyces_lincolnensis
Streptomyces_lydicus
Streptomyces_malaysiensis
Streptomyces_melanosporofaciens
Streptomyces_microflavus
Streptomyces_mirabilis
Streptomyces_niveus
Streptomyces_noursei
Streptomyces_parvulus
Streptomyces_paucisporeus
Streptomyces_platensis
Streptomyces_pratensis
Streptomyces_puniciscabiei
Streptomyces_qinglanensis
Streptomyces_rapamycinicus
Streptomyces_scabiei
Streptomyces_silaceus
Streptomyces_sp.
Streptomyces_turgidiscabies
Streptomyces_venezuelae
Streptomyces_vietnamensis
Streptomyces_violaceoruber
Streptomyces_violaceusniger
Streptomyces_viridochromogenes
Streptomyces_wuyuanensis
Streptomyces_yunnanensis
Streptosporangium_canum
Streptosporangium_roseum
Streptosporangium_subroseum
Sulfobacillus_thermosulfidooxidans
Sulfurospirillum_halorespirans
Sulfurospirillum_multivorans
Sulfurospirillum_sp.
Sutterella_sp.
Syntrophorhabdus_sp.
Syntrophus_sp.
Tardiphaga_sp.
Terriglobus_saanensis
Terrisporobacter_glycolicus
Tetrasphaera_elongata
Thalassospira_xiamenensis
Thermobaculum_terrenum
Thioalkalivibrio_sulfidiphilus
Thiomonas_delicata
Thiomonas_intermedia
Thiomonas_sp.
Thioploca_ingrica
Tolumonas_auensis
Trabulsiella_guamensis
Tsukamurella_paurometabola
Tsukamurella_pulmonis
Tsukamurella_tyrosinosolvens
uncultured_alpha
uncultured_Anaerotruncus
uncultured_bacterium
uncultured_Blautia
uncultured_Butyricicoccus
uncultured_Citrobacter
uncultured_Clostridiales
uncultured_Clostridium
uncultured_Dysgonomonas
uncultured_Eubacterium
uncultured_Flavonifractor
uncultured_Lachnospira
uncultured_Mycobacterium
uncultured_Oscillibacter
uncultured_Pleomorphomonas
uncultured_Ruminococcus
uncultured_Sporomusa
Variibacter_gotjawalensis
Variovorax_sp.
Verrucosispora_maris
Vibrio_metschnikovii
Vibrio_parahaemolyticus
Vibrio_sp.
Vogesella_sp.
Vulgatibacter_incomptus
Xanthobacter_autotrophicus
Xanthomonas_arboricola
Xanthomonas_sacchari
Xanthomonas_translucens
Xenophilus_sp.
Xenorhabdus_mauleonii
Xenorhabdus_szentirmaii
Xiangella_phaseoli
Yersinia_bercovieri
Yersinia_entomophaga
Yersinia_massiliensis
Yersinia_mollaretii
Yersinia_nurmii
Yersinia_pekkanenii
Yersinia_similis
Yersinia_wautersii
Yokenella_regensburgei

## Sheet: only KdpD
Supplementary Data 1. Lists of bacterial species possessing Kdp elements
Supplementary Data 1.6. Lists of bacterial species containing only KdpD and without KdpE among the species possessing KdpABC
Xenorhabdus_doucetiae
Xenorhabdus_poinarii
Xanthomonas_phaseoli
Acinetobacter_lactucae
Legionella_longbeachae
Legionella_fallonii
Legionella_hackeliae
Legionella_clemsonensis
Legionella_sainthelensi
Thiocystis_violascens
Campylobacter_jejuni
Desulfovibrio_vulgaris
Myxococcus_xanthus
Corallococcus_coralloides
Stigmatella_aurantiaca
Desulfomonile_tiedjei
Geobacillus_thermocatenulatus
Geobacillus_lituanicus
Fictibacillus_phosphorivorans
Exiguobacterium_antarcticum
Brevibacillus_brevis
Brevibacillus_formosus
Paenibacillus_bovis
Paenibacillus_ihbetae
Paenibacillus_crassostreae
Paenibacillus_kribbensis
Aneurinibacillus_soli
Clostridium_baratii
Clostridium_argentinense
Thermoanaerobacter_tengcongensis
Thermoanaerobacter_kivui
Rhodococcus_qingshengii
Synechocystis_sp.
Synechococcus_elongatus
Synechococcus_sp.
Cyanobium_gracile
Chamaesiphon_minutus
Cyanothece_sp.
Microcoleus_sp.
Oscillatoria_acuminata
Gloeobacter_violaceus
Nostoc_sp.
Nostoc_flagelliforme
Anabaena_sp.
Cylindrospermum_stagnale
Stanieria_sp.
Deinococcus_gobiensis
Chthonomonas_calidirosea
Protochlamydia_naegleriophila
Parachlamydia_acanthamoebae
Singulisphaera_acidiphila
Fusobacterium_varium
Bacteroides_thetaiotaomicron
Bacteroides_fragilis
Bacteroides_xylanisolvens
Bacteroides_ovatus
Bacteroides_cellulosilyticus
Bacteroides_caccae
Alistipes_shahii
Niabella_ginsenosidivorans
Pedobacter_steynii
Pedobacter_ginsengisoli
Sphingobacterium_sp.
Solitalea_canadensis
Mucilaginibacter_sp.
Mucilaginibacter_gotjawali
Cytophaga_hutchinsonii
Spirosoma_sp.
Fibrella_sp.
Hymenobacter_sp.
Flavobacterium_johnsoniae
Flavobacterium_psychrophilum
Elizabethkingia_anophelis
Elizabethkingia_miricola
Elizabethkingia_meningoseptica
Elizabethkingia_genomosp.
Chryseobacterium_sp.
Chryseobacterium_indologenes
Chryseobacterium_piperi
Hydrogenobacter_thermophilus
Methanoculleus_bourgensis
Candidatus_Nitrosotalea
Clostridium_asparagiforme
Clostridium_citroniae
Clostridium_hiranonis
Clostridium_hylemonae
Clostridium_leptum
Clostridium_methylpentosum
Clostridium_papyrosolvens
Clostridium_scindens
Clostridium_spiroforme
Clostridium_termitidis
Flavobacterium_sp.
Flexibacter_sp.
Propionibacterium_namnetense
Absiella_dolichum
Acetobacter_malorum
Acetobacterium_bakii
Acetonema_longum
Achromobacter_marplatensis
Achromobacter_ruhlandii
Acidibacillus_ferrooxidans
Acidiferrobacter_thiooxydans
Acidihalobacter_prosperus
Acidithiobacillus_thiooxidans
Acidobacteriales_bacterium
Acidocella_sp.
Acidovorax_delafieldii
Acidovorax_temperans
Acinetobacter_beijerinckii
Acinetobacter_bereziniae
Acinetobacter_bouvetii
Acinetobacter_brisouii
Acinetobacter_celticus
Acinetobacter_genomosp.
Acinetobacter_gerneri
Acinetobacter_gyllenbergii
Acinetobacter_nectaris
Acinetobacter_parvus
Acinetobacter_proteolyticus
Acinetobacter_radioresistens
Acinetobacter_seifertii
Acinetobacter_tjernbergiae
Acinetobacter_ursingii
Actinokineospora_bangkokensis
Actinokineospora_spheciospongiae
Actinomyces_radingae
Actinophytocola_xanthii
Actinophytocola_xinjiangensis
Actinoplanes_awajinensis
Actinosynnema_sp.
Aeromicrobium_sp.
Aeromonas_allosaccharophila
Aeromonas_piscicola
Aeromonas_sobria
Afipia_broomeae
Afipia_clevelandensis
Afipia_massiliensis
Agrobacterium_arsenijevicii
Agrobacterium_rubi
Agrobacterium_salinitolerans
Alcaligenes_sp.
Alcanivorax_sp.
Algoriphagus_sp.
Alicycliphilus_sp.
Alicyclobacillus_ferrooxydans
Aliifodinibius_sp.
Alistipes_finegoldii
Alistipes_indistinctus
Alistipes_inops
Alistipes_onderdonkii
Alistipes_sp.
Alistipes_timonensis
Alkalibacterium_sp.
Alkalinema_sp.
Altererythrobacter_sp.
Aminobacter_sp.
Ammonifex_degensii
Amycolatopsis_alba
Amycolatopsis_coloradensis
Amycolatopsis_decaplanina
Amycolatopsis_regifaucium
Amycolatopsis_rifamycinica
Amycolatopsis_thailandensis
Anabaena_cylindrica
Anabaena_variabilis
Anabaenopsis_circularis
Anaerofustis_stercorihominis
Anaerolineaceae_bacterium
Anaeromassilibacillus_sp.
Anaerosporomusa_subterranea
Anaerostipes_caccae
Anaerostipes_sp.
Anditalea_andensis
Aneurinibacillus_aneurinilyticus
Aneurinibacillus_migulanus
Aneurinibacillus_sp.
Aneurinibacillus_thermoaerophilus
Aphanizomenon_flos-aquae
Aquabacterium_sp.
Aquitalea_magnusonii
Archangium_violaceum
Arcticibacter_svalbardensis
Armatimonadetes_bacterium
Asanoa_ferruginea
Asticcacaulis_benevestitus
Asticcacaulis_sp.
Aulosira_laxa
Aurantimonas_sp.
Aureimonas_ureilytica
Azorhizobium_sp.
Bacillaceae_bacterium
Bacillus_aryabhattai
Bacillus_badius
Bacillus_bombysepticus
Bacillus_butanolivorans
Bacillus_coagulans
Bacillus_flexus
Bacillus_gaemokensis
Bacillus_glycinifermentans
Bacillus_indicus
Bacillus_infantis
Bacillus_koreensis
Bacillus_luciferensis
Bacillus_manliponensis
Bacillus_marisflavi
Bacillus_methanolicus
Bacillus_muralis
Bacillus_paralicheniformis
Bacillus_shackletonii
Bacillus_solani
Bacillus_sp.
Bacillus_subtilis
Bacillus_wiedmannii
bacteria_symbiont
bacterium_336/3
bacterium_ADurb.Bin132
bacterium_ADurb.Bin478
bacterium_SCGC
bacterium_SCN
Bacteroidales_bacterium
Bacteroides_clarus
Bacteroides_coprocola
Bacteroides_coprophilus
Bacteroides_dorei
Bacteroides_eggerthii
Bacteroides_faecis
Bacteroides_finegoldii
Bacteroides_fluxus
Bacteroides_helcogenes
Bacteroides_intestinalis
Bacteroides_massiliensis
Bacteroides_nordii
Bacteroides_oleiciplenus
Bacteroides_reticulotermitis
Bacteroides_salyersiae
Bacteroides_sartorii
Bacteroides_sp.
Bacteroides_stercorirosoris
Bacteroides_stercoris
Bacteroides_uniformis
Bacteroides_vulgatus
Bacteroidetes_bacterium
Bacteroidia_bacterium
Barnesiella_intestinihominis
Bdellovibrio_sp.
Bdellovibrionales_bacterium
Beauveria_bassiana
Beggiatoa_alba
Bifidobacterium_eulemuris
Bifidobacterium_hapali
Bifidobacterium_myosotis
Bifidobacterium_pseudocatenulatum
Bifidobacterium_reuteri
Bifidobacterium_tissieri
Bifidobacterium_vansinderenii
Bilophila_sp.
Bilophila_wadsworthia
Brachybacterium_faecium
Brachybacterium_sp.
Bradyrhizobium_elkanii
Bradyrhizobium_jicamae
Bradyrhizobium_liaoningense
Bradyrhizobium_lupini
Bradyrhizobium_manausense
Bradyrhizobium_neotropicale
Bradyrhizobium_ottawaense
Bradyrhizobium_pachyrhizi
Bradyrhizobium_paxllaeri
Bradyrhizobium_valentinum
Branchiibius_sp.
Brevibacillus_agri
Brevibacillus_choshinensis
Brevibacillus_laterosporus
Brevibacillus_parabrevis
Brevibacillus_reuszeri
Brevibacillus_sp.
Brevibacterium_linens
Brevibacterium_mcbrellneri
Brevundimonas_nasdae
Burkholderia_anthina
Burkholderia_singularis
Burkholderiaceae_bacterium
Buttiauxella_brennerae
Buttiauxella_ferragutiae
Buttiauxella_gaviniae
Buttiauxella_noackiae
Butyricimonas_sp.
Butyricimonas_synergistica
Caballeronia_arationis
Caballeronia_arvi
Caballeronia_catudaia
Caballeronia_choica
Caballeronia_fortuita
Caballeronia_glathei
Caballeronia_glebae
Caballeronia_jiangsuensis
Caballeronia_megalochromosomata
Caballeronia_mineralivorans
Caballeronia_pedi
Caballeronia_ptereochthonis
Caballeronia_sordidicola
Caballeronia_telluris
Caballeronia_turbans
Caballeronia_udeis
Caldanaerobacter_subterraneus
Calothrix_brevissima
Calothrix_elsteri
Calothrix_sp.
Campylobacter_sp.
Candidatus_Aminicenantes
Candidatus_Berkiella
Candidatus_Gallionella
Candidatus_Kapabacteria
Candidatus_Magnetoovum
Candidatus_Margulisbacteria
Candidatus_Melainabacteria
Candidatus_Microthrix
Candidatus_Nucleicultrix
Candidatus_Protochlamydia
Candidatus_Rokubacteria
Candidatus_Rubidus
Candidatus_Wallbacteria
Catabacter_hongkongensis
Catenibacterium_mitsuokai
Caulobacter_vibrioides
Caulobacterales_bacterium
Cellulosimicrobium_funkei
Cellvibrio_mixtus
Chishuiella_changwenlii
Chitinimonas_sp.
Chitinophaga_filiformis
Chitinophaga_pinensis
Chitinophaga_sancti
Chitinophagaceae_bacterium
Chlamydiales_bacterium
Chlorobium_limicola
Chromobacterium_amazonense
Chromobacterium_aquaticum
Chromobacterium_sphagni
Chroococcales_cyanobacterium
Chroococcidiopsis_thermalis
Chroogloeocystis_siderophila
Chryseobacterium_angstadtii
Chryseobacterium_antarcticum
Chryseobacterium_aquaticum
Chryseobacterium_arachidis
Chryseobacterium_arthrosphaerae
Chryseobacterium_artocarpi
Chryseobacterium_balustinum
Chryseobacterium_bovis
Chryseobacterium_carnipullorum
Chryseobacterium_contaminans
Chryseobacterium_cucumeris
Chryseobacterium_culicis
Chryseobacterium_formosense
Chryseobacterium_frigidisoli
Chryseobacterium_gallinarum
Chryseobacterium_gambrini
Chryseobacterium_gleum
Chryseobacterium_greenlandense
Chryseobacterium_halperniae
Chryseobacterium_hominis
Chryseobacterium_hungaricum
Chryseobacterium_jejuense
Chryseobacterium_jeonii
Chryseobacterium_joostei
Chryseobacterium_koreense
Chryseobacterium_kwangjuense
Chryseobacterium_limigenitum
Chryseobacterium_luteum
Chryseobacterium_molle
Chryseobacterium_oleae
Chryseobacterium_oranimense
Chryseobacterium_piscicola
Chryseobacterium_polytrichastri
Chryseobacterium_scophthalmum
Chryseobacterium_shigense
Chryseobacterium_soli
Chryseobacterium_taeanense
Chryseobacterium_taichungense
Chryseobacterium_taihuense
Chryseobacterium_taiwanense
Chryseobacterium_takakiae
Chryseobacterium_ureilyticum
Chryseobacterium_wanjuense
Chryseobacterium_zeae
Chrysosporum_ovalisporum
Chthoniobacter_flavus
Chthoniobacter_sp.
Citrobacter_pasteurii
Citrobacter_youngae
Clavibacter_cf.
Clavibacter_tessellarius
Clostridium_colicanis
Clostridium_cylindrosporum
Clostridium_diolis
Clostridium_magnum
Clostridium_nexile
Clostridium_orbiscindens
Clostridium_paraputrificum
Clostridium_thermobutyricum
Clostridium_ventriculi
Coleofasciculus_chthonoplastes
Collinsella_intestinalis
Collinsella_stercoris
Collinsella_tanakaei
Comamonas_aquatica
Comamonas_terrigena
Comamonas_thiooxydans
Coprobacter_fastidiosus
Coprobacter_secundus
Corynebacterium_amycolatum
Corynebacterium_kefirresidentii
Corynebacterium_minutissimum
Corynebacterium_pseudogenitalium
Corynebacterium_tuberculostearicum
Crenobacter_luteus
Crenothrix_sp.
Criblamydia_sequanensis
Crinalium_epipsammum
Cryobacterium_roopkundense
Cryptosporangium_arvum
Cupriavidus_nantongensis
Curtobacterium_citreum
Curtobacterium_flaccumfaciens
Curtobacterium_luteum
Curtobacterium_oceanosedimentum
Cyanobacterium_aponinum
cyanobacterium_TDX16
Cyanobium_sp.
Cylindrospermopsis_raciborskii
Cylindrospermopsis_sp.
Cylindrospermum_sp.
Cystobacter_ferrugineus
Cystobacter_fuscus
Dechloromonas_denitrificans
Deinococcus_actinosclerus
Deinococcus_ficus
Deinococcus_geothermalis
Deinococcus_grandis
Deinococcus_indicus
Deinococcus_maricopensis
Deinococcus_phoenicis
Deinococcus_radiodurans
Deinococcus_soli
Deinococcus_sp.
Dermabacter_hominis
Dermabacter_sp.
Desertifilum_sp.
Desulfosporosinus_sp.
Desulfosporosinus_youngiae
Desulfotomaculum_copahuensis
Desulfovibrio_fairfieldensis
Desulfovibrio_sp.
Desulfurella_acetivorans
Desulfurella_amilsii
Desulfurella_multipotens
Devosia_chinhatensis
Devosia_geojensis
Devosia_insulae
Devosia_riboflavina
Devosia_soli
Dickeya_chrysanthemi
Dickeya_paradisiaca
Dolichospermum_compactum
Domibacillus_aminovorans
Dubosiella_newyorkensis
Dyadobacter_fermentans
Dyadobacter_koreensis
Dyadobacter_psychrophilus
Dyadobacter_soli
Dyadobacter_sp.
Dysgonomonas_gadei
Dysgonomonas_mossii
Dysgonomonas_sp.
Elizabethkingia_sp.
Elstera_cyanobacteriorum
Ensifer_glycinis
Enterobacter_cancerogenus
Enterobacter_soli
Enterococcus_avium
Enterococcus_caccae
Enterococcus_flavescens
Enterococcus_gilvus
Enterococcus_haemoperoxidus
Enterococcus_malodoratus
Enterococcus_moraviensis
Enterococcus_pallens
Enterococcus_phoeniculicola
Enterococcus_plantarum
Enterococcus_quebecensis
Enterococcus_raffinosus
Enterococcus_rivorum
Enterococcus_rotai
Enterococcus_saccharolyticus
Enterococcus_sulfureus
Enterococcus_termitis
Enterococcus_ureasiticus
Enterococcus_ureilyticus
Erwinia_iniecta
Erwinia_mallotivora
Erwinia_tracheiphila
Erysipelatoclostridium_ramosum
Erysipelatoclostridium_sp.
Erythrobacter_sp.
Ethanoligenens_harbinense
Eubacterium_dolichum
Eubacterium_sp.
Ewingella_americana
Exiguobacterium_enclense
Exiguobacterium_undae
Facklamia_languida
Faecalibacterium_sp.
Fibrella_aestuarina
Fibrisoma_limi
Fictibacillus_macauensis
Filimonas_lacunae
Fimbriiglobus_ruber
Finegoldia_magna
Fischerella_major
Fischerella_sp.
Flavihumibacter_petaseus
Flavihumibacter_solisilvae
Flavihumibacter_sp.
Flavobacteriaceae_bacterium
Flavobacteriia_bacterium
Flavobacterium_akiainvivens
Flavobacterium_anhuiense
Flavobacterium_aquatile
Flavobacterium_aquidurense
Flavobacterium_araucananum
Flavobacterium_chilense
Flavobacterium_defluvii
Flavobacterium_flevense
Flavobacterium_frigidimaris
Flavobacterium_hercynium
Flavobacterium_hibernum
Flavobacterium_hydatis
Flavobacterium_limnosediminis
Flavobacterium_noncentrifugens
Flavobacterium_omnivorum
Flavobacterium_oncorhynchi
Flavobacterium_pectinovorum
Flavobacterium_phragmitis
Flavobacterium_piscis
Flavobacterium_plurextorum
Flavobacterium_reichenbachii
Flavobacterium_rivuli
Flavobacterium_saccharophilum
Flavobacterium_segetis
Flavobacterium_seoulense
Flavobacterium_sinopsychrotolerans
Flavobacterium_spartansii
Flavobacterium_subsaxonicum
Flavobacterium_succinicans
Flavobacterium_terrigena
Flavobacterium_ummariense
Flectobacillus_sp.
Fluoribacter_bozemanae
Fluoribacter_dumoffii
Fluoribacter_gormanii
Francisella_noatunensis
Francisella_novicida
Franconibacter_pulveris
Frankia_casuarinae
Frankia_inefficax
Frateuria_sp.
Fremyella_diplosiphon
Frigoribacterium_sp.
Fulvimarina_pelagi
Fusobacterium_sp.
Fusobacterium_ulcerans
Gammaproteobacteria_bacterium
Geminocystis_sp.
Gemmatimonadetes_bacterium
Gemmiger_sp.
Geobacillus_galactosidasius
Geobacillus_kaustophilus
Geobacillus_sp.
Geobacillus_stearothermophilus
Geobacillus_thermoleovorans
Geobacter_pelophilus
Geobacteraceae_bacterium
Geodermatophilus_sp.
Gloeocapsa_sp.
Gloeomargarita_lithophora
Gluconobacter_albidus
Glutamicibacter_sp.
Gordonia_lacunae
Gordonia_neofelifaecis
Gordonia_phthalatica
Gordonibacter_sp.
Gordonibacter_urolithinfaciens
Haematobacter_genomosp.
Haematobacter_massiliensis
Haematobacter_missouriensis
Hafnia_paralvei
Haliscomenobacter_hydrossis
Halomonas_nigrificans
Halothiobacillus_sp.
Halovibrio_sp.
Hapalosiphon_sp.
Hassallia_byssoidea
Helcococcus_kunzii
Herbaspirillum_aquaticum
Herbaspirillum_frisingense
Herpetosiphon_geysericola
Hoeflea_sp.
Holdemania_filiformis
Humibacillus_sp.
Hydrocarboniphaga_effusa
Hydrogenibacillus_schlegelii
Hydrogenophaga_intermedia
Hylemonella_gracilis
Hymenobacter_daecheongensis
Hymenobacter_gelipurpurascens
Hymenobacter_swuensis
Inquilinus_limosus
Intrasporangium_chromatireducens
Intrasporangium_oryzae
Iodobacter_sp.
Janibacter_melonis
Janibacter_sp.
Jeotgalibacillus_campisalis
Kerstersia_gyiorum
Kibdelosporangium_sp.
Kitasatospora_cheerisanensis
Kitasatospora_griseola
Kitasatospora_sp.
Kocuria_varians
Koribacter_versatilis
Ktedonobacter_racemifer
Kushneria_sp.
Kytococcus_sp.
Lactobacillus_perolens
Lactobacillus_satsumensis
Lechevalieria_aerocolonigenes
Legionella_anisa
Legionella_brunensis
Legionella_cincinnatiensis
Legionella_feeleii
Legionella_gratiana
Legionella_jordanis
Legionella_moravica
Legionella_parisiensis
Legionella_quateirensis
Legionella_santicrucis
Legionella_sp.
Legionella_steelei
Legionella_steigerwaltii
Legionella_tucsonensis
Leminorella_grimontii
Lentisphaerae_bacterium
Leptolinea_tardivitalis
Leptolyngbya_boryana
Leptonema_illini
Leptospira_alexanderi
Leptospirillum_ferriphilum
Leptospirillum_ferrodiazotrophum
Leptospirillum_ferrooxidans
Leptospirillum_sp.
Leucobacter_sp.
Leuconostoc_mesenteroides
Limnoraphis_robusta
Limnothrix_sp.
Listeria_booriae
Listeria_cornellensis
Listeria_grandensis
Listeria_newyorkensis
Listeria_weihenstephanensis
Listeriaceae_bacterium
Longilinea_arvoryzae
Lonsdalea_britannica
Lonsdalea_populi
Lunatimonas_lonarensis
Luteibacter_yeojuensis
Luteipulveratus_halotolerans
Lyngbya_sp.
Lysinibacillus_xylanilyticus
Macellibacteroides_sp.
Magnetospirillum_magnetotacticum
Magnetospirillum_marisnigri
Mangrovibacter_sp.
Marinobacter_sp.
Marinobacter_subterrani
Martelella_sp.
Marvinbryantia_formatexigens
Massilia_timonae
Massiliomicrobiota_sp.
Massiliomicrobiota_timonensis
Mastigocladus_laminosus
Megamonas_funiformis
Megasphaera_cerevisiae
Megasphaera_sp.
Meiothermus_silvanus
Mesorhizobium_mediterraneum
Mesorhizobium_temperatum
Methanobacterium_lacus
Methanobacterium_paludis
Methanoculleus_chikugoensis
Methanomicrobiales_archaeon
Methanoregula_boonei
Methanosarcina_sp.
Methanosarcina_spelaei
Methanosphaerula_palustris
Methylacidiphilum_kamchatkense
Methylobacter_tundripaludum
Methylobacterium_frigidaeris
Methylobacterium_indicum
Methylobacterium_mesophilicum
Methylobacterium_platani
Methylobacterium_tarhaniae
Methylobacterium_variabile
Methylomonas_lenta
Methylomonas_methanica
Methylophilaceae_bacterium
Methylosinus_sp.
Microbispora_sp.
Micrococcales_bacterium
Microcoleus_vaginatus
Microcystis_panniformis
Microcystis_sp.
Micromonospora_rosaria
Micromonospora_wenchangensis
Microvirga_lotononidis
Minicystis_rosea
Modestobacter_sp.
Moraxella_osloensis
Mucilaginibacter_gossypii
Mucilaginibacter_gossypiicola
Mucilaginibacter_lappiensis
Mucilaginibacter_mallensis
Mucilaginibacter_paludis
Mucilaginibacter_pedocola
Mucilaginibacter_pineti
Mucilaginibacter_polytrichastri
Mumia_flava
Mycetocola_reblochoni
Mycobacterium_agri
Mycobacterium_angelicum
Mycobacterium_aquaticum
Mycobacterium_aromaticivorans
Mycobacterium_arosiense
Mycobacterium_arupense
Mycobacterium_asiaticum
Mycobacterium_bacteremicum
Mycobacterium_boenickei
Mycobacterium_bouchedurhonense
Mycobacterium_branderi
Mycobacterium_celatum
Mycobacterium_celeriflavum
Mycobacterium_conceptionense
Mycobacterium_confluentis
Mycobacterium_conspicuum
Mycobacterium_diernhoferi
Mycobacterium_engbaekii
Mycobacterium_farcinogenes
Mycobacterium_flavescens
Mycobacterium_florentinum
Mycobacterium_fragae
Mycobacterium_franklinii
Mycobacterium_gastri
Mycobacterium_gordonae
Mycobacterium_grossiae
Mycobacterium_heckeshornense
Mycobacterium_heidelbergense
Mycobacterium_heraklionense
Mycobacterium_hiberniae
Mycobacterium_insubricum
Mycobacterium_interjectum
Mycobacterium_iranicum
Mycobacterium_kubicae
Mycobacterium_kyorinense
Mycobacterium_lacus
Mycobacterium_llatzerense
Mycobacterium_malmoense
Mycobacterium_mantenii
Mycobacterium_minnesotense
Mycobacterium_monacense
Mycobacterium_moriokaense
Mycobacterium_mucogenicum
Mycobacterium_mungi
Mycobacterium_nebraskense
Mycobacterium_neworleansense
Mycobacterium_noviomagense
Mycobacterium_palustre
Mycobacterium_paraense
Mycobacterium_paraffinicum
Mycobacterium_parafortuitum
Mycobacterium_paraseoulense
Mycobacterium_parmense
Mycobacterium_peregrinum
Mycobacterium_porcinum
Mycobacterium_riyadhense
Mycobacterium_rufum
Mycobacterium_saopaulense
Mycobacterium_saskatchewanense
Mycobacterium_scrofulaceum
Mycobacterium_setense
Mycobacterium_sherrisii
Mycobacterium_shinjukuense
Mycobacterium_simiae
Mycobacterium_sphagni
Mycobacterium_szulgai
Mycobacterium_talmoniae
Mycobacterium_tusciae
Mycobacterium_vulneris
Mycobacterium_wolinskyi
Mycoplasma_iowae
Myroides_marinus
Myroides_odoratus
Myxococcales_bacterium
Myxococcus_fulvus
Myxococcus_stipitatus
Myxococcus_virescens
Neochlamydia_sp.
Neosynechococcus_sphagnicola
Niabella_soli
Niastella_koreensis
Niastella_populi
Niastella_vici
Niastella_yeongjuensis
Nitratireductor_indicus
Nitritalea_halalkaliphila
Nitrobacter_vulgaris
Nitrosomonadales_bacterium
Nitrospirae_bacterium
Nocardia_sp.
Nocardia_vulneris
Nocardioides_luteus
Nocardioides_simplex
Nodularia_sp.
Nonomuraea_gerenzanensis
Nostoc_calcicola
Nostoc_carneum
Nostoc_linckia
Nostoc_punctiforme
Nostocales_cyanobacterium
Novosphingobium_barchaimii
Novosphingobium_lindaniclasticum
Novosphingobium_nitrogenifigens
Oceanibaculum_pacificum
Ochrobactrum_cytisi
Ochrobactrum_grignonense
Ochrobactrum_intermedium
Ochrobactrum_lupini
Ochrobactrum_rhizosphaerae
Ochrobactrum_thiophenivorans
Odoribacter_laneus
Odoribacter_sp.
Odoribacter_splanchnicus
Omnitrophica_bacterium
Orrella_dioscoreae
Oscillatoria_nigro-viridis
Oscillatoriales_cyanobacterium
Paenarthrobacter_nicotinovorans
Paenibacillus_alvei
Paenibacillus_amylolyticus
Paenibacillus_antarcticus
Paenibacillus_catalpae
Paenibacillus_dendritiformis
Paenibacillus_elgii
Paenibacillus_etheri
Paenibacillus_ferrarius
Paenibacillus_glacialis
Paenibacillus_glucanolyticus
Paenibacillus_herberti
Paenibacillus_jamilae
Paenibacillus_lautus
Paenibacillus_macquariensis
Paenibacillus_odorifer
Paenibacillus_pabuli
Paenibacillus_pectinilyticus
Paenibacillus_pini
Paenibacillus_rhizosphaerae
Paenibacillus_rigui
Paenibacillus_selenitireducens
Paenibacillus_swuensis
Paenibacillus_taichungensis
Paenibacillus_terrae
Paenibacillus_tyrfis
Paenibacillus_uliginis
Paenibacillus_wynnii
Paenirhodobacter_enshiensis
Paenisporosarcina_sp.
Paludibacter_jiangxiensis
Pandoraea_sp.
Pantoea_ananas
Pantoea_anthophila
Pantoea_dispersa
Parabacteroides_chinchillae
Parabacteroides_distasonis
Parabacteroides_goldsteinii
Parabacteroides_gordonii
Parabacteroides_johnsonii
Parabacteroides_merdae
Parabacteroides_sp.
Paraburkholderia_ginsengiterrae
Paraburkholderia_graminis
Paraburkholderia_monticola
Paraburkholderia_tropica
Paraclostridium_bifermentans
Paracoccus_sanguinis
Paracoccus_sphaerophysae
Paracoccus_versutus
Parageobacillus_genomosp.
Parageobacillus_toebii
Paraprevotella_clara
Paraprevotella_xylaniphila
Pararhizobium_polonicum
Pedobacter_africanus
Pedobacter_antarcticus
Pedobacter_caeni
Pedobacter_cryoconitis
Pedobacter_ginsenosidimutans
Pedobacter_hartonius
Pedobacter_heparinus
Pedobacter_kyungheensis
Pedobacter_lusitanus
Pedobacter_nyackensis
Pedobacter_psychrophilus
Pedobacter_rhizosphaerae
Pedobacter_soli
Pedobacter_sp.
Pedobacter_suwonensis
Pedobacter_terrae
Pedosphaera_parvula
Pelagibacterium_sp.
Pelomonas_sp.
Phascolarctobacterium_sp.
Phenylobacterium_sp.
Phormidium_ambiguum
Photobacterium_ganghwense
Photobacterium_halotolerans
Photobacterium_kishitanii
Photorhabdus_heterorhabditis
Phycicoccus_sp.
Planctomycetaceae_bacterium
Planctomycetales_bacterium
Planctopirus_sp.
Planktothricoides_sp.
Planktothrix_serta
Planktothrix_sp.
Planktothrix_tepida
Pleomorphomonas_sp.
Pontibacter_actiniarum
Porphyrobacter_mercurialis
Porphyromonas_sp.
Prevotella_bergensis
Prevotella_bivia
Prevotella_buccalis
Prevotella_disiens
Prevotella_sp.
Prosthecomicrobium_hirschii
Proteus_hauseri
Proteus_penneri
Proteus_sp.
Providencia_heimbachae
Providencia_rustigianii
Pseudacidovorax_intermedius
Pseudaminobacter_manganicus
Pseudanabaena_biceps
Pseudanabaena_sp.
Pseudogulbenkiania_ferrooxidans
Pseudolabrys_sp.
Pseudomonas_abietaniphila
Pseudomonas_agarici
Pseudomonas_arsenicoxydans
Pseudomonas_asplenii
Pseudomonas_capeferrum
Pseudomonas_caspiana
Pseudomonas_cedrina
Pseudomonas_costantinii
Pseudomonas_deceptionensis
Pseudomonas_extremaustralis
Pseudomonas_extremorientalis
Pseudomonas_floridensis
Pseudomonas_fuscovaginae
Pseudomonas_gessardii
Pseudomonas_grimontii
Pseudomonas_helleri
Pseudomonas_japonica
Pseudomonas_jessenii
Pseudomonas_kilonensis
Pseudomonas_libanensis
Pseudomonas_lini
Pseudomonas_lutea
Pseudomonas_marginalis
Pseudomonas_mediterranea
Pseudomonas_migulae
Pseudomonas_moraviensis
Pseudomonas_mucidolens
Pseudomonas_orientalis
Pseudomonas_palleroniana
Pseudomonas_paralactis
Pseudomonas_prosekii
Pseudomonas_proteolytica
Pseudomonas_reinekei
Pseudomonas_rhodesiae
Pseudomonas_salomonii
Pseudomonas_silesiensis
Pseudomonas_simiae
Pseudomonas_taetrolens
Pseudomonas_thivervalensis
Pseudomonas_tolaasii
Pseudomonas_umsongensis
Pseudomonas_vancouverensis
Pseudomonas_versuta
Pseudomonas_weihenstephanensis
Pseudomonas_xanthomarina
Pseudopedobacter_saltans
Pseudorhizobium_pelagicum
Pseudorhodobacter_sp.
Pseudorhodoferax_sp.
Pseudoxanthomonas_dokdonensis
Puniceibacterium_antarcticum
Pyrinomonas_methylaliphatogenes
Ralstonia_pseudosolanacearum
Raoultella_planticola
Raphidiopsis_brookii
Raphidiopsis_curvata
Rheinheimera_sp.
Rhizobium_acidisoli
Rhizobium_altiplani
Rhizobium_anhuiense
Rhizobium_esperanzae
Rhizobium_grahamii
Rhizobium_laguerreae
Rhizobium_loti
Rhizobium_meliloti
Rhizobium_nepotum
Rhizobium_oryziradicis
Rhizobium_pusense
Rhizobium_radiobacter
Rhizobium_rhizosphaerae
Rhizobium_sophoriradicis
Rhizobium_taibaishanense
Rhodanobacter_spathiphylli
Rhodanobacter_thiooxydans
Rhodobacter_johrii
Rhodobacter_megalophilus
Rhodobacterales_bacterium
Rhodococcus_rhodnii
Rhodococcus_rhodochrous
Rhodococcus_triatomae
Rhodomicrobium_udaipurense
Rhodopseudomonas_sp.
Rhodospirillaceae_bacterium
Robinsoniella_sp.
Romboutsia_maritimum
Roseivivax_halodurans
Roseivivax_isoporae
Roseivivax_sediminis
Roseomonas_cervicalis
Roseomonas_deserti
Roseomonas_mucosa
Ruminococcus_gnavus
Runella_slithyformis
Ruthenibacterium_lactatiformans
Saccharibacillus_sp.
Saccharothrix_sp.
Salinicola_socius
Salinicola_sp.
Salinivibrio_sp.
Salmonella_arizonae
Salmonella_senftenberg
Salmonella_sp.
Sanguibacter_sp.
Sanguibacteroides_justesenii
Scytonema_hofmannii
Scytonema_sp.
Scytonema_tolypothrichoides
Segniliparus_rugosus
Serratia_nematodiphila
Silvanigrella_aquatica
Singulisphaera_sp.
Sinomonas_humi
Skermanella_aerolata
Skermanella_stibiiresistens
Slackia_piriformis
Solibacter_usitatus
Solirubrobacterales_bacterium
Soonwooa_buanensis
Sphaerospermopsis_kisseleviana
Sphingobacteriaceae_bacterium
Sphingobacteriales_bacterium
Sphingobacterium_cellulitidis
Sphingobacterium_deserti
Sphingobacterium_faecium
Sphingobacterium_nematocida
Sphingobacterium_paucimobilis
Sphingobacterium_spiritivorum
Sphingobium_chungbukense
Sphingobium_cloacae
Sphingobium_czechense
Sphingobium_lactosutens
Sphingobium_ummariense
Sphingomonadales_bacterium
Sphingomonas_adhaesiva
Sphingomonas_endophytica
Sphingomonas_ginsenosidimutans
Sphingomonas_hankookensis
Sphingomonas_hengshuiensis
Sphingomonas_sanguinis
Sphingomonas_yabuuchiae
Sphingopyxis_witflariensis
Spirosoma_endophyticum
Spirosoma_fluviale
Spirosoma_linguale
Spirosoma_montaniterrae
Spirosoma_radiotolerans
Sporosarcina_globispora
Stackebrandtia_nassauensis
Stanieria_cyanosphaera
Staphylococcus_caprae
Staphylococcus_delphini
Staphylococcus_saccharolyticus
Staphylococcus_sp.
Stenotrophomonas_chelatiphaga
Stenotrophomonas_humi
Stenotrophomonas_panacihumi
Stenotrophomonas_pavanii
Stenotrophomonas_terrae
Stigmatella_erecta
Streptococcus_agalactiae
Streptococcus_equinus
Streptococcus_gallolyticus
Streptomyces_abyssalis
Streptomyces_agglomeratus
Streptomyces_albidoflavus
Streptomyces_antibioticus
Streptomyces_auratus
Streptomyces_bottropensis
Streptomyces_bungoensis
Streptomyces_caatingaensis
Streptomyces_caeruleatus
Streptomyces_canus
Streptomyces_cellostaticus
Streptomyces_chattanoogensis
Streptomyces_cinnamoneus
Streptomyces_coelicoflavus
Streptomyces_corchorusii
Streptomyces_curacoi
Streptomyces_decoyicus
Streptomyces_diastatochromogenes
Streptomyces_formicae
Streptomyces_gilvigriseus
Streptomyces_griseoaurantiacus
Streptomyces_griseofuscus
Streptomyces_griseoruber
Streptomyces_griseorubiginosus
Streptomyces_incarnatus
Streptomyces_iranensis
Streptomyces_katrae
Streptomyces_longwoodensis
Streptomyces_luteus
Streptomyces_malaysiense
Streptomyces_mangrovisoli
Streptomyces_misionensis
Streptomyces_mobaraensis
Streptomyces_nanshensis
Streptomyces_natalensis
Streptomyces_nodosus
Streptomyces_olindensis
Streptomyces_olivochromogenes
Streptomyces_phaeoluteigriseus
Streptomyces_phaeopurpureus
Streptomyces_pharetrae
Streptomyces_pseudovenezuelae
Streptomyces_purpurogeneiscleroticus
Streptomyces_regalis
Streptomyces_regensis
Streptomyces_resistomycificus
Streptomyces_rimosus
Streptomyces_roseochromogenus
Streptomyces_roseosporus
Streptomyces_rubellomurinus
Streptomyces_scabrisporus
Streptomyces_sparsogenes
Streptomyces_stelliscabiei
Streptomyces_sviceus
Streptomyces_swartbergensis
Streptomyces_thermoautotrophicus
Streptomyces_tsukubensis
Streptomyces_uncialis
Streptomyces_variegatus
Streptomyces_varsoviensis
Streptomyces_viridifaciens
Streptomyces_vitaminophilus
Streptomyces_yokosukanensis
Streptomyces_zinciresistens
Streptosporangium_sp.
Subdoligranulum_sp.
Sulfurimonas_sp.
Sutterella_wadsworthensis
Synergistes_sp.
Syntrophobacter_fumaroxidans
Syntrophomonas_zehnderi
Tannerella_sp.
Tardiphaga_robiniae
Terrabacter_sp.
Terrimicrobium_sacchariphilum
Terrisporobacter_othiniensis
Thalassospira_lucentensis
Thalassospira_permensis
Thermoactinomyces_sp.
Thermoanaerobacter_ethanolicus
Thermoanaerobacter_siderophilus
Thermoanaerobacter_sp.
Thermoanaerobacter_thermohydrosulfuricus
Thermoanaerobacter_uzonensis
Thermoanaerobacter_wiegelii
Thermoanaerobacterium_aotearoense
Thermoanaerobacterium_saccharolyticum
Thermoanaerobacterium_sp.
Thermoanaerobacterium_thermosaccharolyticum
Thermoanaerobacterium_xylanolyticum
Thermodesulfobium_narugense
Thermodesulfovibrio_sp.
Tissierellia_bacterium
Tistrella_sp.
Tolypothrix_bouteillei
Tolypothrix_campylonemoides
Tolypothrix_sp.
Tolypothrix_tenuis
Trabulsiella_odontotermitis
Trichococcus_collinsii
Trichococcus_palustris
Trichormus_variabilis
Tsukamurella_pseudospumae
Tumebacillus_flagellatus
Turicella_sp.
Tychonema_bourrellyi
Tyzzerella_nexilis
uncultured_Aquificae
uncultured_Bacteroides
uncultured_Desulfobacterium
Vagococcus_martis
Verrucomicrobia_bacterium
Virgibacillus_sp.
Viridibacillus_arenosi
Viridibacillus_arvi
Williamsia_marianensis
Williamsia_sp.
Xanthomonadaceae_bacterium
Xanthomonadales_bacterium
Xanthomonas_bromi
Xanthomonas_cannabis
Xanthomonas_floridensis
Xanthomonas_hyacinthi
Xanthomonas_manihotis
Xanthomonas_nasturtii
Xanthomonas_pisi
Xanthomonas_sp.
Xanthomonas_vasicola
Xenorhabdus_beddingii
Xenorhabdus_budapestensis
Xenorhabdus_cabanillasii
Xenorhabdus_eapokensis
Xenorhabdus_ehlersii
Xenorhabdus_innexi
Xenorhabdus_ishibashii
Xenorhabdus_japonica
Xenorhabdus_khoisanae
Xenorhabdus_kozodoii
Xenorhabdus_miraniensis
Xenorhabdus_sp.
Xenorhabdus_stockiae
Xenorhabdus_thuongxuanensis
Xenorhabdus_vietnamensis
Xylophilus_sp.
Ileibacterium_valens
Kouleothrix_aurantiaca

## Sheet: only KdpE
Supplementary Data 1. Lists of bacterial species possessing Kdp elements
Supplementary Data 1.7. Lists of bacterial species containing only KdpE and without KdpD among the species possessing KdpABC
Acinetobacter_larvae
Gordonibacter_pamelaeae
Clostridium_fimetarium
Acidiphilium_rubrum
Acidovorax_valerianellae
Acinetobacter_bohemicus
Acinetobacter_kyonggiensis
Actinomadura_echinospora
Actinomadura_madurae
Actinomadura_mexicana
Actinoplanes_regularis
Actinopolymorpha_cephalotaxi
Actinopolymorpha_singaporensis
Aeromicrobium_choanae
Afifella_marina
Agreia_pratensis
Agreia_sp.
Agrococcus_jejuensis
Albidiferax_sp.
Alicyclobacillus_sp.
Alloactinosynnema_album
Alloactinosynnema_iranicum
Anaerocolumna_jejuensis
Anaerocolumna_xylanovorans
Anaerorhabdus_furcosa
Anaerosporobacter_mobilis
Andreprevotia_lacus
Arthrobacter_woluwensis
Asaccharospora_irregularis
Asanoa_hainanensis
Asanoa_ishikariensis
Auraticoccus_monumenti
Azospirillum_oryzae
Beijerinckia_sp.
Belnapia_rosea
Blastococcus_sp.
blood_disease
Bosea_robiniae
Brevibacterium_aurantiacum
Brevibacterium_siliguriense
Bryocella_elongata
Burkholderia_catarinensis
Candidatus_Promineofilum
Carnobacterium_iners
Cellulosimicrobium_aquatile
Chitinimonas_taiwanensis
Clostridium_acidisoli
Clostridium_amylolyticum
Clostridium_collagenovorans
Cohnella_sp.
Corynebacterium_falsenii
Cryptosporangium_aurantiacum
Devosia_enhydra
Enhydrobacter_aerosaccus
Eubacterium_aggregans
Eubacterium_barkeri
Facklamia_miroungae
Flexibacter_flexilis
Frankineae_bacterium
Frateuria_terrea
Friedmanniella_flava
Friedmanniella_sagamiharensis
Gemmobacter_aquatilis
Geodermatophilus_africanus
Geodermatophilus_nigrescens
Giesbergeria_anulus
Glycomyces_harbinensis
Glycomyces_sambucus
Granulicella_pectinivorans
Granulicella_rosea
Halomonas_cupida
Hathewaya_proteolytica
Herbiconiux_ginsengi
Hespellia_stercorisuis
Hydrocarboniphaga_daqingensis
Hydrogenoanaerobacterium_saccharovorans
hydrothermal_vent
Hyphomicrobium_facile
Ignavigranum_ruoffiae
Insolitispirillum_peregrinum
Jatrophihabitans_endophyticus
Jatrophihabitans_sp.
Jiangella_alba
Jiangella_alkaliphila
Jiangella_sp.
Kaistia_soli
Krasilnikoviella_flava
Lactonifactor_longoviformis
Leptospira_broomii
Leptospira_fainei
Leptospira_inadai
Leptospira_terpstrae
Leptospira_vanthielii
Leptospira_wolbachii
Leptospira_wolffii
Leucobacter_chromiiresistens
Lonsdalea_quercina
Marinactinospora_thermotolerans
Marmoricola_scoriae
Megamonas_sp.
Megasphaera_paucivorans
Mesorhizobium_albiziae
Methanobacterium_sp.
Methylocapsa_palsarum
Methylococcaceae_bacterium
Methylomagnum_ishizawai
Microlunatus_soli
Micromonospora_auratinigra
Micromonospora_eburnea
Nakamurella_panacisegetis
Nitrosomonas_eutropha
Nitrosospira_multiformis
Nitrosospira_sp.
Nocardioidaceae_bacterium
Nocardioides_alpinus
Nocardioides_exalbidus
Nonomuraea_jiangxiensis
Nonomuraea_solani
Nonomuraea_wenchangensis
Okibacterium_fritillariae
Opitutus_sp.
Oryzisolibacter_propanilivorax
Paenibacillaceae_bacterium
Paenibacillus_polysaccharolyticus
Paenibacillus_sophorae
Paenisporosarcina_quisquiliarum
Pandoraea_sputorum
Paraburkholderia_caballeronis
Paraburkholderia_caryophylli
Paracoccus_pantotrophus
Parapedobacter_koreensis
Parvibaculum_lavamentivorans
Phycicoccus_cremeus
Planctomicrobium_piriforme
Pleomorphomonas_diazotrophica
Propionicimonas_paludicola
Propionispira_arboris
Propionispora_hippei
Propionispora_sp.
Propionispora_vibrioides
Prosthecobacter_debontii
Pseudoalteromonas_lipolytica
Pseudogulbenkiania_subflava
Pseudomonas_acidophila
Pseudomonas_aestusnigri
Pseudomonas_alcaliphila
Pseudomonas_argentinensis
Pseudomonas_benzenivorans
Pseudomonas_chengduensis
Pseudomonas_composti
Pseudomonas_guguanensis
Pseudomonas_indica
Pseudomonas_punonensis
Pseudomonas_sihuiensis
Pseudomonas_toyotomiensis
Pseudoxanthobacter_soli
Pseudoxanthomonas_indica
Pseudoxanthomonas_wuyuanensis
Rhizobium_subbaraonis
Rhodoblastus_acidophilus
Romboutsia_lituseburensis
Roseomonas_stagni
Salinibacterium_xinjiangense
Sinosporangium_album
Solimonas_aquatica
Sphingomonas_jatrophae
Sporobacter_termitidis
Sporomusa_malonica
Streptoalloteichus_hindustanus
Streptococcus_canis
Streptomyces_
Streptomyces_guanduensis
Streptomyces_rubidus
Streptomyces_yanglinensis
Streptomyces_zhaozhouensis
Tetrasphaera_japonica
Thermanaeromonas_toyohensis
Thiocapsa_roseopersicina
Tistlia_consotensis
uncultured_Desulfovibrio
Williamsia_sterculiae
Yuhushiella_deserti

## Sheet: KdpD+riboswitch
Supplementary Data 1. Lists of bacterial species possessing Kdp elements
Supplementary Data 1.8. Lists of bacterial species containing both KdpD and c-di-AMP riboswitch among the species possessing KdpABC
Bacillus_anthracis
Bacillus_cereus
Bacillus_cytotoxicus
Bacillus_mycoides
Bacillus_pseudomycoides
Bacillus_thuringiensis
Bacillus_toyonensis
Bacillus_weihenstephanensis
Bacillus_megaterium
Exiguobacterium_sibiricum
Exiguobacterium_sp.
Paenibacillus_larvae

## Sheet: None
Supplementary Data 1. Lists of bacterial species possessing Kdp elements
Supplementary Data 1.9. Lists of bacterial species containing neither KdpDE or c-di-AMP riboswitch among the species possessing KdpABC
Rivularia_sp.
Methanocella_paludicola
Methanocella_conradii
Halobacterium_salinarum
Natrinema_pellirubrum
Nitrososphaera_viennensis
Candidatus_Nitrocosmicus
Actinomadura_sp.
Actinomyces_liubingyangii
Actinomycetales_bacterium
archaeon_13_1_20CM_2_51_12
archaeon_13_1_20CM_52_20
archaeon_13_1_40CM_2_52_13
archaeon_13_2_20CM_2_52_21
archaeon_13_2_20CM_2_53_6
Aureimonas_frigidaquae
Bacillus_caseinilyticus
Bacillus_licheniformis
Bacillus_pumilus
Bacillus_sonorensis
bacterium_HR13
Bacteroides_luti
Beggiatoa_sp.
Bifidobacterium_lemurum
Blastomonas_sp.
Brevibacillus_borstelensis
Caldanaerobius_fijiensis
Caldisphaera_lagunensis
Calothrix_parasitica
candidate_divison
Candidatus_Frankia
Candidatus_Nitrososphaera
Catalinimonas_alkaloidigena
Catenulispora_sp.
Chitinophaga_arvensicola
Chitinophaga_eiseniae
Chitinophaga_ginsengisegetis
Chitinophaga_jiangningensis
Chitinophaga_niabensis
Chitinophaga_rupis
Chitinophaga_terrae
Chlamydiae_bacterium
Chlorobium_ferrooxidans
Chryseobacterium_chaponense
Chryseolinea_serpens
Clostridium_cavendishii
Clostridium_frigidicarnis
Clostridium_gasigenes
Clostridium_neonatale
Clostridium_uliginosum
Corynebacterium_accolens
Corynebacterium_pyruviciproducens
Crenarchaeota_archaeon
Crenotalea_thermophila
Cuniculiplasma_divulgatum
Cuniculiplasma_sp.
Deinococcus_marmoris
Desulfobulbus_sp.
Desulfovibrionales_bacterium
Diaphorobacter_sp.
Dietzia_maris
Erwinia_typographi
Ferroplasma_acidarmanus
Ferroplasma_acidiphilum
Fervidicoccus_fontis
Frankia_asymbiotica
Geobacter_soli
Gulbenkiania_indica
Halanaerobium_congolense
Halococcus_thailandensis
Halorubrum_saccharovorum
Herbaspirillum_hiltneri
Hydrobacter_penzbergensis
Hydrogenobacter_hydrogenophilus
Hymenobacter_actinosclerus
Hymenobacter_mucosus
Hymenobacter_psychrophilus
Hymenobacter_psychrotolerans
Isobaculum_melis
Kocuria_rhizophila
Kocuria_sp.
Kytococcus_schroeteri
Legionella_drozanskii
Leifsonia_xyli
Leptospira_meyeri
Magnetospirillum_caucaseum
Marininema_mesophilum
Mastigocoleus_testarum
Methanomethylovorans_sp.
Methanoregula_sp.
Methanoregulaceae_archaeon
Methanosaeta_sp.
Methanothermus_fervidus
Mycobacterium_cosmeticum
Natrinema_pallidum
Niabella_drilacis
Nodularia_spumigena
Nostoc_azollae
Nostoc_piscinale
Oerskovia_sp.
Ohtaekwangia_koreensis
Paenibacillus_aquistagni
Paenibacillus_lactis
Parabacteroides_chartae
Paraburkholderia_sacchari
Paracoccus_saliphilus
Paramesorhizobium_deserti
Pedobacter_xixiisoli
Picrophilus_oshimae
Picrophilus_torridus
Pseudarcicella_hirudinis
Pseudomonas_endophytica
Pseudosphingobacterium_domesticum
Richelia_intracellularis
Salmonella_heidelberg
Sediminibacterium_ginsengisoli
Siphonobacter_aquaeclarae
Smithella_sp.
Sphingobacterium_lactis
Sphingobacterium_mizutaii
Sphingobacterium_psychroaquaticum
Sphingomonas_laterariae
Streptococcus_macedonicus
Streptomyces_roseus
Streptomyces_silvensis
Streptomyces_subrutilus
Syntrophus_gentianae
Tatumella_morbirosei
Terribacillus_aidingensis
Terribacillus_saccharophilus
Thermoflexibacter_ruber
Thermogladius_calderae
Thermoplasma_acidophilum
Thermoplasma_volcanium
Thermoplasmatales_archaeon
Verrucomicrobiaceae_bacterium
Xanthomonas_alfalfae
Xylella_taiwanensis
Acidiplasma_aeolicum
Acidiplasma_cupricumulans
Acidiplasma_sp.
Thermofilum_pendens
