# Supplementary material for: A c-di-AMP riboswitch controlling kdpFABC operon transcription regulates the potassium transporter system in Bacillus thuringiensis
Source: Commun Biol. 2019 Apr 29;2:151. doi: 10.1038/s42003-019-0414-6 (PMC6488665; doi:10.1038/s42003-019-0414-6)
Supplement: Supplementary file 5 — Supplementary Data 2 [file 42003_2019_414_MOESM5_ESM.xlsx]

## Sheet: Sheet1
Supplementary Data 2. Lists of KdpD sequences in 12 representative strains from 12 species
Protein names	Gene names	Strains	Organism	Organism ID	Taxonomic lineage (SPECIES)	Taxonomic lineage (GENUS)	Taxonomic lineage (FAMILY)	Taxonomic lineage (ORDER)	Taxonomic lineage (CLASS)	Taxonomic lineage (PHYLUM)	Length	Sequence
Putative sensor protein KdpD	BASH2_05075	Shikan-NIID	Bacillus anthracis	1392	Bacillus anthracis	Bacillus	Bacillaceae	Bacillales	Bacilli	Firmicutes	384	MCVLYADDYKPTFQRRTPEEYLEYIRQQNRGKLKLYVGAAPGVGKSYKMLYDAREMKKDGMDIVIGLIETHGRKETEEAIADLEKVPLKEIQYKGKVFYELDVEGIIKRAPQVVVVDELAHSNVPGSKNKKRYMDVQELIDAGISVLSAFNIQHLESVHDIVAQITNVKVRERIPDFILQKANEIQLVDATPEVLRKRLIDGKIYKEEKIQQSLQNFFTLNNLGALRELSLREVADDMDEKISQTVIEPIGVKEKILVCVQYSSTAEKLIRRGWRMADRLNAELYVLNVEREKIDSLSAGKKQTIEEWKSLTNQFDASFVLEEANGRKPADVIIEVAKRLQVTQILLGQSARTRWDEIRKGSIVNEIMRETKYIDIHIVADQRA
Uncharacterized protein	B4147_0917	B4147	Bacillus cereus	1396	Bacillus cereus	Bacillus	Bacillaceae	Bacillales	Bacilli	Firmicutes	382	MLYADDYKPTFQRRTPEEYLEYIRQQNRGKLKLYVGAAPGVGKSYKMLFDAREMKKDGMDIVIGLIETHGRKETEEAIADLEKVPLKEIDYKGKVFYELDVEGIIKRAPQVVVVDELAHSNIPGSKNKKRYMDVQELLEAGISVLSAFNIQHLESVHDIVAQITNVKVRERIPDFILQKANEIQLVDATPEVLRKRLIDGKIYKEEKIERSLQNFFTLNNLGALRELSLREVADDMDEKISQTVIEPIGVKEKILVCVQYSSTAEKLIRRGWRMADRLNAELYVLNVERENIDSLSAGKKQTIEEWKLLTNQFDASFVLEEAKGRKPADVIIEVAKRLQVTQILLGQSARTRWEEIRKGSIVNEIMRETKYIDIHIVADQRV
Sensor histidine kinase KdpD (EC 2.7.13.3)	BCB44BAC_00704	AFSSA_08CEB44bac	Bacillus cytotoxicus	580165	Bacillus cytotoxicus	Bacillus	Bacillaceae	Bacillales	Bacilli	Firmicutes	381	MYAEEYEPKFQRRSPEDYLEEIQRMNRGKLKLYVGAAPGVGKTYKMLLDAHEMKKEGLDVVIGLVETHGRKETEAAILDLEIIPLQEIEYKRKRFYELNVEKIIKRAPQVVVVDELAHSNIPGAKHKKRYMDVEELLEAGISVLSAFNIQHLESVHDIVEQITNIKVRERIPDCILQKANEIQLVDVTPEVLRKRLRDGKIYKEEKIKQSLEHFFTINNLGALRELSLREVADDMDEKMSQSLMEPIGVKEKILVCVQYSLAAEKLIRRGWRMANRLNAELFVLNVERGNVESISAGRRQIIAEWKALTKQFEATFLLEEAKGRKPAAVMIEVAKRLQVTQILLGQSARTRWEEICKGSIVNEIMRETKYIDIHIVADQRK
Uncharacterized protein	S3E15_01272	S3E15	Bacillus mycoides	1405	Bacillus mycoides	Bacillus	Bacillaceae	Bacillales	Bacilli	Firmicutes	381	MYADDYKPTFQRRTPEEYLEYIRQQNRGKLKLYVGAAPGVGKSYKMLFDAREMKKDGIDIVVGLIETHGRKETEEAIADLEKVPLKEIDYKGKVFYELDVEEIIKRAPQIVVVDELAHSNIPGSKNKKRYMDVQELLDAGISVLSAFNIQHLESVHDIVAQITNVKVRERIPDFILQKANEIQLVDATPEVLRKRLIDGKIYKEEKIQQSLQNFFTINNLGALRELSLREVADDMDEKISQTVIEPIGVKEKILVCVQYSSTAEKLIRRGWRMADRLNAELYVLNVERENIDSISAGKKQTIEEWKSLTNQFDASFVLEEAKGRKPADVIIEVAKRLQVTQVLLGQSARTRWEEIRKGSIVNEIMRQTKYIDIHIVADQRA
Sensor protein KdpD	BW425_09975	FSL K6-0042	Bacillus pseudomycoides	64104	Bacillus pseudomycoides	Bacillus	Bacillaceae	Bacillales	Bacilli	Firmicutes	381	MYADDYKPTFQRRTPEEYLEYIRQQNRGKLKLYVGAAPGVGKSYKMLFDAQEMKKENIDIVIGLIETHGRKETEEAIADLERIPLKEINYKGKVFYELDVEGIIKRAPQVVVVDELAHSNIPGLKHKKRYMDVEELLDAGISVLSAFNIQHLESVHDIVEQITNVKVRERIPDFILQKANEIQLVDVTPEVLRKRLTDGKIYKEGKIQQSLQNFFTVNNLGALRELSLREVADDMDEKISQSVTEPIGVKEKILVCVQYSSTAEKLIRRGWRMADRLNAELYVLNVERENIELISASKRQTIEEWQSLTNQFHATFVLEEAKGRKPADVIIEVAKRLQVTQILLGQSARTRWEEIRKGSIVNEIMRQTKHIDIHIVADQRV
Histidine kinase	AC241_03970	HS18-1	Bacillus thuringiensis	1428	Bacillus thuringiensis	Bacillus	Bacillaceae	Bacillales	Bacilli	Firmicutes	381	MYADDYEPKFQRRTPEEYLEYIRQQNRGKLKLYVGAAPGVGKSYKMLFDAREMKKDGIDIVIGLIETHGRKETEEAIADLEKVPLKEIQYKGKVFYELDVEGIIKRAPQVVVVDELAHSNVPGSKHKKRYMDVQELLEAGISVLSAFNIQHLESVHDIVAQITNVKVRERIPDFILQKANEIQLVDATPEVLRKRLIDGKIYKEEKIQQSLQNFFTLNNLGALRELSLREVADDMDEKISQTVIEPIGVKEKILVCVQYSSTAEKLIRRGWRMADRLNAELYVLNVERENIDSLSAGKKQTIEEWKSLTNQFDASFVLEEAKGRKPADVIIEAAKRLQVTQILLGQSARTRWEEIRKGSIVNEIMRQTKYIDIHIVADQRG
histidine kinase	Btoyo_3438	BCT-7112	Bacillus toyonensis	23095	Bacillus toyonensis	Bacillus	Bacillaceae	Bacillales	Bacilli	Firmicutes	384	MSVLYADDYKPTFQRRTPEEYLEYIRQQNRGKLKLYVGAAPGVGKSYKMLFDAREMKKDGIDIVIGLIETHGRKETEEAIADLEKVPLKEIEYKGKVFYELDVEGIIKRGPQVVVVDELAHSNIPGSKNKKRYMDVQELLDAGISVLSAFNIQHLESVHDIVAQITNVKVRERIPDFILQKANEIQLVDATPEVLRKRLIDGKIYKEEKIQQSLQNFFTLNNLGALRELSLREVADDMDEKISQTVIEPIGVKEKILVCVQYSSTAEKLIRRGWRMADRLNAELYVLNVERENIDSISAGKKQTIEEWKSLTNQFDASFVLEEAKGRKPADVIIEVAQRLQVTQVLLGQSARTRWEEIRKGSIVNEIMRQTKYIDIHIVADQRA
Osmosensitive K channel His kinase sensor	BcerKBAB4_0657	KBAB4	Bacillus weihenstephanensis	315730	Bacillus mycoides	Bacillus	Bacillaceae	Bacillales	Bacilli	Firmicutes	381	MYADDYKPTFQRRTPEEYLEYIRQQNRGKLKLYVGAAPGVGKSYKMLFDAREMKKDGIDIVVGLIETHGRKETEEAIADLEKVPLKEIDYKGKVFYELDVEEIIKRAPQIVVVDELAHSNIPGSKNKKRYMDVQELLDAGISVLSAFNIQHLESVHDIVAQITNVKVRERIPDFILQKANEIQLVDATPEVLRKRLIDGKIYKEEKIEQSLQNFFTINNLGALRELSLREVADDMDEKISQTVIEPIGVKEKILVCVQYSSTAEKLIRRGWRMADRLNAELYVLNVERENIDSISAGKKQTIEEWKSLTNQFDASFVLEEAKGRKPADVIIEVAKRLQVTQVLLGQSARTRWEEIRKGSIVNEIMRQTKYIDIHIVADQRA
Histidine kinase	CN383_03680 COK39_09385	AFS015270	Bacillus megaterium	1404	Bacillus megaterium	Bacillus	Bacillaceae	Bacillales	Bacilli	Firmicutes	380	MKEKEAHPYFRRKTPEELLRELHDQKRGKLKLYIGAAPGVGKTYKMLQDAHDLVKEGIDVVVGYIEAHGRHETKEMLGNLEVIQRETVFYKGKELQELDLLAIVRRRPKVVLIDELAHTNVPTSRHKKRFEDVSYLLNQGISVMSAMNIQHMESVHDLVYAITQVKVRETVPDLFIQQADEIQLVDVTPEQLQKRLREGKIYEVHKIEQSLQSFFKLANLHALRELTLREIADEVDGKLIHSHEIGVTGICERILVCIQYSETAEKLIRRGWRMANRLKADLLLLHVFTGQQTERQKAQIKEWQAFANRFHASLIVEEAKKQKPAAVIVNVAKQYRVTQILLGQSARTRWEEIRKGSIVNTIMRQTHNIDIHIVSDSAKQ
Osmosensitive K channel His kinase sensor	Exig_2548	255-15	Exiguobacterium sibiricum (strain DSM 17290 / JCM 13490 / 255-15)	262543	Exiguobacterium sibiricum	Exiguobacterium	incertae sedis	Bacillales	Bacilli	Firmicutes	361	MTRGKLKLYIGSAPGVGKTYKMLADAHALVREGKDVVIGLIETHGRRDTAEMIGGLEQVPLLEVHYKEKVFLEVNVEAIIARKPDIVLIDELAHTNAPGLIRKKRYQDVSVLLEAGINVYSAVNIQHFESLLFKVKEMTGVEVRERIPDPFLGEADEILLVDVTPQTLRERLEHGKIYKKEKIEQSLNSFFSLQNLASLRELSLRQVADEVDDQVYQARLLIEKDPTLLQERILVCVQLNENARKLIYRGFRMASRMKADLYILTILPKPENQLTASQKEVLAMLRESGALFDAEVLIRIQGERSIAETITAAAKHHRITQIVLGQSARTRWQEIRRGSIVNQIMRQNRGIDLQIVADDQV
Histidine kinase	BW42_02013	RIT341	Exiguobacterium sp. RIT341	1470592	Exiguobacterium sp. RIT341	Exiguobacterium	incertae sedis	Bacillales	Bacilli	Firmicutes	362	MTRGKLKLYIGSAPGVGKTYKMLADARTLTLEGKDVVIGLIETHGRKETAEMVGQLEQVPLLEVVYKEKVFPEVNVDAIIARHPDIVLIDELAHTNAPGSERKKRYQDVAALLDAGINVYSAVNIQHFESLLFKVKEVTGVEVRERIPDPFLGEADEILLVDVTPQTLRERLEQGKIYKKEKIEQSLNSFFSLQNLASLRELSLRQVADEVDDQVYQSRLLIEKDPATLQERILVCIQLNDNARKLIYRGFRMASRLKAELYVLTILPAAENQLNAKQKEVLVMVRESGALFGAEVLIRIQGERSIAQAITAAAKHHRITQIVLGQSARTRWQEIRRGSIINEIMRHVRGIDIQIVADDMER
Histidine kinase	B5S25_12600	CCM 38	Paenibacillus larvae subsp. pulvifaciens	1477	Paenibacillus larvae	Paenibacillus	Paenibacillaceae	Bacillales	Bacilli	Firmicutes	769	MEEFRRKTPEEILQSISDINRGRLKIYLGAVSGSGKTYHMLREAQSLKENGIDVVLCAVSTLNRPETARQASGLETIPSIDWTKDGVIQQDLNLVALVERNPEVVLVDGLAHRNRQGALFPTRLGDISFLLEKGISVITTVNVYELEGVRELARKLAGVEVKTTVPSGTLEMADEVRLIDVTPETILKRLEEGNLPGQKEHHLFLKGNIGVLRELALRLVAEDVNGSLEKYRKSKGLSGPSGAGERILVSTQYHWNGSIYVRRGQQIANRLNGDLYVICFQHTGKPLSKEQAAFKRSLKKLVDKIGAVFVELPFPGRRKLADSLLDYAMKNSVTRIVLGHSKHTRIQELWQGSIINDILRKMTRTDLFVVADRAERDGERILPAKRKVGTKKAELYRRH…
