# Supplementary material for: A c-di-AMP riboswitch controlling kdpFABC operon transcription regulates the potassium transporter system in Bacillus thuringiensis
Source: Commun Biol. 2019 Apr 29;2:151. doi: 10.1038/s42003-019-0414-6 (PMC6488665; doi:10.1038/s42003-019-0414-6)
Supplement: Supplementary file 6 — Supplementary Data 3 [file 42003_2019_414_MOESM6_ESM.xlsx]

## Sheet: Sheet2
Supplementary Data 3. Lists of strains from B. cereus group in which kdp operon is regulated through c-di-AMP
Accession numbers	Strains
CP008853.1	Bacillus anthracis Cvac02	c-di-AMP riboswitch	kdpF	kdpA	kdpB	kdpC
CP008854.1	Bacillus anthracis Han	c-di-AMP riboswitch	kdpF	kdpA	kdpB	kdpC
CP008712.1	Bacillus cereus FT9	c-di-AMP riboswitch	kdpF	kdpA	kdpB	kdpC
CP013000.1	Bacillus thuringiensis XL6	c-di-AMP riboswitch	kdpF	kdpA	kdpB	kdpC
NZ_CP023001.1	Bacillus anthracis 14RA5914	c-di-AMP riboswitch	kdpF	kdpA	kdpB	kdpC
NZ_CP007618.1	Bacillus anthracis 2000031021	c-di-AMP riboswitch	kdpF	kdpA	kdpB	kdpC
NZ_CP009902.1	Bacillus anthracis 2002013094	c-di-AMP riboswitch	kdpF	kdpA	kdpB	kdpC
NZ_CP010852.1	Bacillus anthracis A1144	c-di-AMP riboswitch	kdpF	kdpA	kdpB	kdpC
NZ_CP009981.1	Bacillus anthracis Ames	c-di-AMP riboswitch	kdpF	kdpA	kdpB	kdpC
NZ_CP010792.1	Bacillus anthracis Ames A0462	c-di-AMP riboswitch	kdpF	kdpA	kdpB	kdpC
NZ_CP009544.1	Bacillus anthracis BA1015	c-di-AMP riboswitch	kdpF	kdpA	kdpB	kdpC
NZ_CP009700.1	Bacillus anthracis BA1035	c-di-AMP riboswitch	kdpF	kdpA	kdpB	kdpC
NZ_CP010322.1	Bacillus anthracis Canadian_bison	c-di-AMP riboswitch	kdpF	kdpA	kdpB	kdpC
NZ_CP022044.1	Bacillus anthracis FDAARGOS_341	c-di-AMP riboswitch	kdpF	kdpA	kdpB	kdpC
NZ_CP008846.1	Bacillus anthracis HYU01	c-di-AMP riboswitch	kdpF	kdpA	kdpB	kdpC
NZ_CP009331.1	Bacillus anthracis K3	c-di-AMP riboswitch	kdpF	kdpA	kdpB	kdpC
NZ_CP029805.1	Bacillus anthracis London_499	c-di-AMP riboswitch	kdpF	kdpA	kdpB	kdpC
NZ_CP009341.1	Bacillus anthracis Ohio ACB	c-di-AMP riboswitch	kdpF	kdpA	kdpB	kdpC
NZ_CP009325.1	Bacillus anthracis PAK-1	c-di-AMP riboswitch	kdpF	kdpA	kdpB	kdpC
NZ_CP012730.1	Bacillus anthracis Parent1	c-di-AMP riboswitch	kdpF	kdpA	kdpB	kdpC
NZ_CP012729.1	Bacillus anthracis Parent2	c-di-AMP riboswitch	kdpF	kdpA	kdpB	kdpC
NZ_CP009476.1	Bacillus anthracis Pasteur	c-di-AMP riboswitch	kdpF	kdpA	kdpB	kdpC
NZ_CP012720.1	Bacillus anthracis PR01	c-di-AMP riboswitch	kdpF	kdpA	kdpB	kdpC
NZ_CP012721.1	Bacillus anthracis PR02	c-di-AMP riboswitch	kdpF	kdpA	kdpB	kdpC
NZ_CP012722.1	Bacillus anthracis PR05	c-di-AMP riboswitch	kdpF	kdpA	kdpB	kdpC
NZ_CP012723.1	Bacillus anthracis PR06	c-di-AMP riboswitch	kdpF	kdpA	kdpB	kdpC
NZ_CP012724.1	Bacillus anthracis PR07	c-di-AMP riboswitch	kdpF	kdpA	kdpB	kdpC
NZ_CP012725.1	Bacillus anthracis PR08	c-di-AMP riboswitch	kdpF	kdpA	kdpB	kdpC
NZ_CP012726.1	Bacillus anthracis PR09-1	c-di-AMP riboswitch	kdpF	kdpA	kdpB	kdpC
NZ_CP012727.1	Bacillus anthracis PR09-4	c-di-AMP riboswitch	kdpF	kdpA	kdpB	kdpC
NZ_CP012728.1	Bacillus anthracis PR10-4	c-di-AMP riboswitch	kdpF	kdpA	kdpB	kdpC
NZ_CP009697.1	Bacillus anthracis RA3	c-di-AMP riboswitch	kdpF	kdpA	kdpB	kdpC
NZ_AP014833.1	Bacillus anthracis Shikan-NIID	c-di-AMP riboswitch	kdpF	kdpA	kdpB	kdpC
NZ_CP009464.1	Bacillus anthracis SK-102	c-di-AMP riboswitch	kdpF	kdpA	kdpB	kdpC
NZ_CP019588.1	Bacillus anthracis SPV842_15	c-di-AMP riboswitch	kdpF	kdpA	kdpB	kdpC
NZ_CP014179.1	Bacillus anthracis Stendal	c-di-AMP riboswitch	kdpF	kdpA	kdpB	kdpC
NC_012659.1	Bacillus anthracis str. A0248	c-di-AMP riboswitch	kdpF	kdpA	kdpB	kdpC
NZ_CP001970.2	Bacillus anthracis str. A16	c-di-AMP riboswitch	kdpF	kdpA	kdpB	kdpC
NZ_CP001974.2	Bacillus anthracis str. A16R	c-di-AMP riboswitch	kdpF	kdpA	kdpB	kdpC
NC_003997.3	Bacillus anthracis str. Ames	c-di-AMP riboswitch	kdpF	kdpA	kdpB	kdpC
NC_007530.2	Bacillus anthracis str. 'Ames Ancestor'	c-di-AMP riboswitch	kdpF	kdpA	kdpB	kdpC
NC_012581.1	Bacillus anthracis str. CDC 684	c-di-AMP riboswitch	kdpF	kdpA	kdpB	kdpC
NC_017729.1	Bacillus anthracis str. H9401	c-di-AMP riboswitch	kdpF	kdpA	kdpB	kdpC
NC_005945.1	Bacillus anthracis str. Sterne	c-di-AMP riboswitch	kdpF	kdpA	kdpB	kdpC
NZ_CP009541.1	Bacillus anthracis str. Sterne	c-di-AMP riboswitch	kdpF	kdpA	kdpB	kdpC
NZ_CP006742.1	Bacillus anthracis str. SVA11	c-di-AMP riboswitch	kdpF	kdpA	kdpB	kdpC
NZ_CP009315.1	Bacillus anthracis str. Turkey32	c-di-AMP riboswitch	kdpF	kdpA	kdpB	kdpC
NZ_CP009598.1	Bacillus anthracis str. V770-NP-1R	c-di-AMP riboswitch	kdpF	kdpA	kdpB	kdpC
NZ_CP007666.1	Bacillus anthracis str. Vollum	c-di-AMP riboswitch	kdpF	kdpA	kdpB	kdpC
NZ_CP015779.1	Bacillus anthracis Tangail-1	c-di-AMP riboswitch	kdpF	kdpA	kdpB	kdpC
NZ_CP018903.1	Bacillus anthracis Tyrol 4675	c-di-AMP riboswitch	kdpF	kdpA	kdpB	kdpC
NZ_CP009328.1	Bacillus anthracis Vollum 1B	c-di-AMP riboswitch	kdpF	kdpA	kdpB	kdpC
NC_012472.1	Bacillus cereus 03BB102	c-di-AMP riboswitch	kdpF	kdpA	kdpB	kdpC
NZ_CP009318.1	Bacillus cereus 03BB102	c-di-AMP riboswitch	kdpF	kdpA	kdpB	kdpC
NZ_CP009641.1	Bacillus cereus 03BB108	c-di-AMP riboswitch	kdpF	kdpA	kdpB	kdpC
NZ_CP009941.1	Bacillus cereus 03BB87	c-di-AMP riboswitch	kdpF	kdpA	kdpB	kdpC
NZ_CP009596.1	Bacillus cereus 3a	c-di-AMP riboswitch	kdpF	kdpA	kdpB	kdpC
NZ_CP015727.1	Bacillus cereus A1	c-di-AMP riboswitch	kdpF	kdpA	kdpB	kdpC
NC_011658.1	Bacillus cereus AH187	c-di-AMP riboswitch	kdpF	kdpA	kdpB	kdpC
NC_011773.1	Bacillus cereus AH820	c-di-AMP riboswitch	kdpF	kdpA	kdpB	kdpC
NZ_CP015589.1	Bacillus cereus AR156	c-di-AMP riboswitch	kdpF	kdpA	kdpB	kdpC
NC_003909.8	Bacillus cereus ATCC 10987	c-di-AMP riboswitch	kdpF	kdpA	kdpB	kdpC
NC_004722.1	Bacillus cereus ATCC 14579	c-di-AMP riboswitch	kdpF	kdpA	kdpB	kdpC
NZ_CP009628.1	Bacillus cereus ATCC 4342	c-di-AMP riboswitch	kdpF	kdpA	kdpB	kdpC
NC_011725.1	Bacillus cereus B4264	c-di-AMP riboswitch	kdpF	kdpA	kdpB	kdpC
NC_014335.1	Bacillus cereus biovar anthracis str. CI	c-di-AMP riboswitch	kdpF	kdpA	kdpB	kdpC
NZ_CP022445.1	Bacillus cereus C1L	c-di-AMP riboswitch	kdpF	kdpA	kdpB	kdpC
NZ_CP023179.1	Bacillus cereus CC-1	c-di-AMP riboswitch	kdpF	kdpA	kdpB	kdpC
NZ_CP011153.1	Bacillus cereus CMCC P0011	c-di-AMP riboswitch	kdpF	kdpA	kdpB	kdpC
NZ_CP011151.1	Bacillus cereus CMCC P0021	c-di-AMP riboswitch	kdpF	kdpA	kdpB	kdpC
NZ_CP016315.1	Bacillus cereus D12_2	c-di-AMP riboswitch	kdpF	kdpA	kdpB	kdpC
NZ_CP009300.1	Bacillus cereus D17	c-di-AMP riboswitch	kdpF	kdpA	kdpB	kdpC
NC_006274.1	Bacillus cereus E33L	c-di-AMP riboswitch	kdpF	kdpA	kdpB	kdpC
NZ_CP009968.1	Bacillus cereus E33L	c-di-AMP riboswitch	kdpF	kdpA	kdpB	kdpC
NC_016779.1	Bacillus cereus F837/76	c-di-AMP riboswitch	kdpF	kdpA	kdpB	kdpC
NZ_CP009369.1	Bacillus cereus FM1	c-di-AMP riboswitch	kdpF	kdpA	kdpB	kdpC
NZ_CP009686.1	Bacillus cereus FORC_005	c-di-AMP riboswitch	kdpF	kdpA	kdpB	kdpC
NZ_CP011145.1	Bacillus cereus FORC_013	c-di-AMP riboswitch	kdpF	kdpA	kdpB	kdpC
NZ_CP012691.1	Bacillus cereus FORC_024	c-di-AMP riboswitch	kdpF	kdpA	kdpB	kdpC
NZ_CP017060.1	Bacillus cereus FORC_047	c-di-AMP riboswitch	kdpF	kdpA	kdpB	kdpC
NZ_CP017234.1	Bacillus cereus FORC_048	c-di-AMP riboswitch	kdpF	kdpA	kdpB	kdpC
NZ_CP014486.1	Bacillus cereus FORC021	c-di-AMP riboswitch	kdpF	kdpA	kdpB	kdpC
NZ_CP020383.1	Bacillus cereus FORC60	c-di-AMP riboswitch	kdpF	kdpA	kdpB	kdpC
NC_018491.1	Bacillus cereus FRI-35	c-di-AMP riboswitch	kdpF	kdpA	kdpB	kdpC
NZ_CP009590.1	Bacillus cereus G9241	c-di-AMP riboswitch	kdpF	kdpA	kdpB	kdpC
NC_011772.1	Bacillus cereus G9842	c-di-AMP riboswitch	kdpF	kdpA	kdpB	kdpC
NZ_CP011155.1	Bacillus cereus HN001	c-di-AMP riboswitch	kdpF	kdpA	kdpB	kdpC
NZ_CP018931.1	Bacillus cereus ISSFR-3F	c-di-AMP riboswitch	kdpF	kdpA	kdpB	kdpC
NZ_CP018933.1	Bacillus cereus ISSFR-9F	c-di-AMP riboswitch	kdpF	kdpA	kdpB	kdpC
NZ_CP018935.1	Bacillus cereus JEM-2	c-di-AMP riboswitch	kdpF	kdpA	kdpB	kdpC
NZ_CP016595.1	Bacillus cereus K8	c-di-AMP riboswitch	kdpF	kdpA	kdpB	kdpC
NZ_CP016360.1	Bacillus cereus M13	c-di-AMP riboswitch	kdpF	kdpA	kdpB	kdpC
NZ_CP016316.1	Bacillus cereus M3	c-di-AMP riboswitch	kdpF	kdpA	kdpB	kdpC
NZ_CP024655.1	Bacillus cereus MLY1	c-di-AMP riboswitch	kdpF	kdpA	kdpB	kdpC
NC_016771.1	Bacillus cereus NC7401	c-di-AMP riboswitch	kdpF	kdpA	kdpB	kdpC
NZ_CP012483.1	Bacillus cereus NJ-W	c-di-AMP riboswitch	kdpF	kdpA	kdpB	kdpC
NC_011969.1	Bacillus cereus Q1	c-di-AMP riboswitch	kdpF	kdpA	kdpB	kdpC
NZ_CP009605.1	Bacillus cereus S2-8	c-di-AMP riboswitch	kdpF	kdpA	kdpB	kdpC
NZ_CP026678.1	Bacillus cereus TG1-6	c-di-AMP riboswitch	kdpF	kdpA	kdpB	kdpC
NZ_CP024120.1	Bacillus cytotoxicus CH_1	c-di-AMP riboswitch	kdpF	kdpA	kdpB	kdpC
NZ_CP024109.1	Bacillus cytotoxicus CH_13	c-di-AMP riboswitch	kdpF	kdpA	kdpB	kdpC
NZ_CP024107.1	Bacillus cytotoxicus CH_15	c-di-AMP riboswitch	kdpF	kdpA	kdpB	kdpC
NZ_CP024116.1	Bacillus cytotoxicus CH_2	c-di-AMP riboswitch	kdpF	kdpA	kdpB	kdpC
NZ_CP024104.1	Bacillus cytotoxicus CH_23	c-di-AMP riboswitch	kdpF	kdpA	kdpB	kdpC
NZ_CP024101.1	Bacillus cytotoxicus CH_25	c-di-AMP riboswitch	kdpF	kdpA	kdpB	kdpC
NZ_CP024113.1	Bacillus cytotoxicus CH_3	c-di-AMP riboswitch	kdpF	kdpA	kdpB	kdpC
NZ_CP024098.1	Bacillus cytotoxicus CH_38	c-di-AMP riboswitch	kdpF	kdpA	kdpB	kdpC
NZ_CP024096.1	Bacillus cytotoxicus CH_39	c-di-AMP riboswitch	kdpF	kdpA	kdpB	kdpC
NZ_CP024111.1	Bacillus cytotoxicus CH_4	c-di-AMP riboswitch	kdpF	kdpA	kdpB	kdpC
NC_009674.1	Bacillus cytotoxicus NVH 391-98	c-di-AMP riboswitch	kdpF	kdpA	kdpB	kdpC
NZ_CP007626.1	Bacillus mycoides 219298	c-di-AMP riboswitch	kdpF	kdpA	kdpB	kdpC
NZ_CP009692.1	Bacillus mycoides ATCC 6462	c-di-AMP riboswitch	kdpF	kdpA	kdpB	kdpC
NZ_CP009651.1	Bacillus mycoides BTZ	c-di-AMP riboswitch	kdpF	kdpA	kdpB	kdpC
NZ_CP020743.1	Bacillus mycoides Gnyt1	c-di-AMP riboswitch	kdpF	kdpA	kdpB	kdpC
NC_010184.1	Bacillus mycoides KBAB4	c-di-AMP riboswitch	kdpF	kdpA	kdpB	kdpC
NZ_CP009746.1	Bacillus mycoides WSBC 10204	c-di-AMP riboswitch	kdpF	kdpA	kdpB	kdpC
NZ_CP010088.1	Bacillus thuringiensis 97-27	c-di-AMP riboswitch	kdpF	kdpA	kdpB	kdpC
NZ_CP021061.1	Bacillus thuringiensis ATCC 10792	c-di-AMP riboswitch	kdpF	kdpA	kdpB	kdpC
CP020754.1	Bacillus thuringiensis ATCC 10792	c-di-AMP riboswitch	kdpF	kdpA	kdpB	kdpC
NZ_CP015150.1	Bacillus thuringiensis Bc601	c-di-AMP riboswitch	kdpF	kdpA	kdpB	kdpC
NC_014171.1	Bacillus thuringiensis BMB171	c-di-AMP riboswitch	kdpF	kdpA	kdpB	kdpC
NZ_CP020723.1	Bacillus thuringiensis BM-BT15426	c-di-AMP riboswitch	kdpF	kdpA	kdpB	kdpC
NZ_CP015250.1	Bacillus thuringiensis Bt18247	c-di-AMP riboswitch	kdpF	kdpA	kdpB	kdpC
NZ_CP014282.1	Bacillus thuringiensis Bt185	c-di-AMP riboswitch	kdpF	kdpA	kdpB	kdpC
NC_018877.1	Bacillus thuringiensis Bt407	c-di-AMP riboswitch	kdpF	kdpA	kdpB	kdpC
NZ_CP022345.1	Bacillus thuringiensis c25	c-di-AMP riboswitch	kdpF	kdpA	kdpB	kdpC
NZ_CP013274.1	Bacillus thuringiensis CTC	c-di-AMP riboswitch	kdpF	kdpA	kdpB	kdpC
NZ_CP009351.1	Bacillus thuringiensis HD1002	c-di-AMP riboswitch	kdpF	kdpA	kdpB	kdpC
NZ_CP009335.1	Bacillus thuringiensis HD1011	c-di-AMP riboswitch	kdpF	kdpA	kdpB	kdpC
NZ_CP014847.1	Bacillus thuringiensis HD12	c-di-AMP riboswitch	kdpF	kdpA	kdpB	kdpC
NZ_CP009600.1	Bacillus thuringiensis HD571	c-di-AMP riboswitch	kdpF	kdpA	kdpB	kdpC
NZ_CP009720.1	Bacillus thuringiensis HD682	c-di-AMP riboswitch	kdpF	kdpA	kdpB	kdpC
NC_018500.1	Bacillus thuringiensis HD-771	c-di-AMP riboswitch	kdpF	kdpA	kdpB	kdpC
NC_018508.1	Bacillus thuringiensis HD-789	c-di-AMP riboswitch	kdpF	kdpA	kdpB	kdpC
NZ_CP012099.1	Bacillus thuringiensis HS18-1	c-di-AMP riboswitch	kdpF	kdpA	kdpB	kdpC
NZ_CP016588.1	Bacillus thuringiensis KNU-07	c-di-AMP riboswitch	kdpF	kdpA	kdpB	kdpC
NZ_CP020002.1	Bacillus thuringiensis L-7601	c-di-AMP riboswitch	kdpF	kdpA	kdpB	kdpC
NC_018693.1	Bacillus thuringiensis MC28	c-di-AMP riboswitch	kdpF	kdpA	kdpB	kdpC
NZ_CP015350.1	Bacillus thuringiensis MYBT18246	c-di-AMP riboswitch	kdpF	kdpA	kdpB	kdpC
NZ_CP017577.1	Bacillus thuringiensis SCG04-02	c-di-AMP riboswitch	kdpF	kdpA	kdpB	kdpC
NZ_CP015176.1	Bacillus thuringiensis serovar alesti BGSC 4C1	c-di-AMP riboswitch	kdpF	kdpA	kdpB	kdpC
NC_017208.1	Bacillus thuringiensis serovar chinensis CT-43	c-di-AMP riboswitch	kdpF	kdpA	kdpB	kdpC
CP016194.1	Bacillus thuringiensis serovar coreanensis ST7	c-di-AMP riboswitch	kdpF	kdpA	kdpB	kdpC
NC_017200.1	Bacillus thuringiensis serovar finitimus YBT-020	c-di-AMP riboswitch	kdpF	kdpA	kdpB	kdpC
NZ_CP010089.1	Bacillus thuringiensis serovar galleriae HD-29	c-di-AMP riboswitch	kdpF	kdpA	kdpB	kdpC
NZ_CP010106.1	Bacillus thuringiensis serovar indiana HD521	c-di-AMP riboswitch	kdpF	kdpA	kdpB	kdpC
NC_005957.1	Bacillus thuringiensis serovar konkukian str. 97-27	c-di-AMP riboswitch	kdpF	kdpA	kdpB	kdpC
NZ_CP004870.1	Bacillus thuringiensis serovar kurstaki str. HD-1	c-di-AMP riboswitch	kdpF	kdpA	kdpB	kdpC
NC_020238.1	Bacillus thuringiensis serovar kurstaki str. HD73	c-di-AMP riboswitch	kdpF	kdpA	kdpB	kdpC
NZ_CP004858.1	Bacillus thuringiensis serovar kurstaki str. YBT-1520	c-di-AMP riboswitch	kdpF	kdpA	kdpB	kdpC
NZ_CP007607.1	Bacillus thuringiensis serovar kurstaki str. YBT-1520	c-di-AMP riboswitch	kdpF	kdpA	kdpB	kdpC
NZ_CP010577.1	Bacillus thuringiensis serovar morrisoni BGSC 4AA1	c-di-AMP riboswitch	kdpF	kdpA	kdpB	kdpC
NC_020376.1	Bacillus thuringiensis serovar thuringiensis str. IS5056	c-di-AMP riboswitch	kdpF	kdpA	kdpB	kdpC
NZ_AP014864.1	Bacillus thuringiensis serovar tolworthi	c-di-AMP riboswitch	kdpF	kdpA	kdpB	kdpC
NC_008600.1	Bacillus thuringiensis str. Al Hakam	c-di-AMP riboswitch	kdpF	kdpA	kdpB	kdpC
NC_022873.1	Bacillus thuringiensis YBT-1518	c-di-AMP riboswitch	kdpF	kdpA	kdpB	kdpC
NZ_CP011349.1	Bacillus thuringiensis YC-10	c-di-AMP riboswitch	kdpF	kdpA	kdpB	kdpC
NZ_CP019230.1	Bacillus thuringiensis YGd22-03	c-di-AMP riboswitch	kdpF	kdpA	kdpB	kdpC
NZ_CP013055.1	Bacillus thuringiensis YWC2-8	c-di-AMP riboswitch	kdpF	kdpA	kdpB	kdpC
NC_014019.1	Bacillus megaterium QM B1551	c-di-AMP riboswitch	kdpF	kdpA	kdpB	kdpC
NC_017138.1	Bacillus megaterium WSH-002	c-di-AMP riboswitch	kdpF	kdpA	kdpB	kdpC
NZ_CP010586.1	Bacillus megaterium Q3	c-di-AMP riboswitch	kdpF	kdpA	kdpB	kdpC
NZ_CP018874.1	Bacillus megaterium JX285	c-di-AMP riboswitch	kdpF	kdpA	kdpB	kdpC
NZ_CP026736.1	Bacillus megaterium YC4-R4	c-di-AMP riboswitch	kdpF	kdpA	kdpB	kdpC
NC_012673.1	Exiguobacterium sp. AT1b	c-di-AMP riboswitch	kdpF	kdpA	kdpB	kdpC
NC_022794.1	Exiguobacterium sp. MH3	c-di-AMP riboswitch	kdpF	kdpA	kdpB	kdpC
NZ_CP018057.1	Exiguobacterium sp. ZWU0009	c-di-AMP riboswitch	kdpF	kdpA	kdpB	kdpC
NZ_CP015731.1	Exiguobacterium sp. U13-1	c-di-AMP riboswitch	kdpF	kdpA	kdpB	kdpC
NC_010556.1	Exiguobacterium sibiricum 255-15	c-di-AMP riboswitch	kdpF	kdpA	kdpB	kdpC
NZ_CP019687.1	Paenibacillus larvae subsp. Larvae ATCC 9545	c-di-AMP riboswitch	kdpF	kdpA	kdpB	kdpC
NC_023134.1	Paenibacillus larvae subsp. larvae DSM 25430	c-di-AMP riboswitch	kdpF	kdpA	kdpB	kdpC
NZ_CP019794.1	Paenibacillus larvae subsp. Pulvifaciens ATCC 13537	c-di-AMP riboswitch	kdpF	kdpA	kdpB	kdpC
NZ_CP020327.1	Paenibacillus larvae subsp. Pulvifaciens CCM 38	c-di-AMP riboswitch	kdpF	kdpA	kdpB	kdpC
NZ_CP020557.1	Aenibacillus larvae subsp. pulvifaciensSAG 10367	c-di-AMP riboswitch	kdpF	kdpA	kdpB	kdpC
NZ_CP019651.1	Aenibacillus larvae subsp. Larvae ERIC_I	c-di-AMP riboswitch	kdpF	kdpA	kdpB	kdpC
NZ_CP019652.1	Paenibacillus larvae subsp. larvae DSM 25430	c-di-AMP riboswitch	kdpF	kdpA	kdpB	kdpC
NZ_CP019655.1	Paenibacillus larvae subsp. Larvae Eric_III	c-di-AMP riboswitch	kdpF	kdpA	kdpB	kdpC
NZ_CP019659.1	Paenibacillus larvae subsp. Larvae Eric_IV	c-di-AMP riboswitch	kdpF	kdpA	kdpB	kdpC
