# Supplementary material for: A c-di-AMP riboswitch controlling kdpFABC operon transcription regulates the potassium transporter system in Bacillus thuringiensis
Source: Commun Biol. 2019 Apr 29;2:151. doi: 10.1038/s42003-019-0414-6 (PMC6488665; doi:10.1038/s42003-019-0414-6)
Supplement: Supplementary file 7 — Supplementary Data 4 [file 42003_2019_414_MOESM7_ESM.xlsx]

## Sheet: Sheet1
Supplementary Data 4. List of K+ transporters
Supplementary Data 4.1. K+ transporters in BMB171
New locus_tag	Gene name	Protein name	Classification of K+ transporters	Old locus_tag
BMB171_RS06620	trkH	K+ transporter TrkH	Trk system	BMB171_C1154	K+ uptake systems
BMB171_RS25195		TrkA domain-containing protein		BMB171_C4657
BMB171_RS03875	kdpF	K+ transporting ATPase subunit F	Kdp system
BMB171_RS03880	kdpA	K+ transporting ATPase subunit A		BMB171_C0648
BMB171_RS03885	kdpB	K+ transporting ATPase subunit B		BMB171_C0649
BMB171_RS03890	kdpC	K+ transporting ATPase subunit C		BMB171_C0650
BMB171_RS09285	kimA	K+ importer A	KimA protein	BMB171_C1671
BMB171_RS06665	ktrD	Ktr system K+ uptake protein D	Ktr system	BMB171_C1163	K+ channels
BMB171_RS07020	ktrB	Ktr system K+ uptake protein B		BMB171_C1229
BMB171_RS19735	ktrA	TrkA family K+ uptake protein		BMB171_C3641
BMB171_RS03440		two pore domain K+ channel family	K+ channel	BMB171_C0588
BMB171_RS24440		K+ channel protein		BMB171_C4511
BMB171_RS26940		K+ channel protein		BMB171_C4988
BMB171_RS10985	kefA	mechanosensitive ion channel family protein	K+ efflux system	BMB171_C1992	K+ efflux system
BMB171_RS27405	kefA	mechanosensitive ion channel family protein		BMB171_C5077
BMB171_RS16325	kefG	flavodoxin family protein		BMB171_C2985
Supplementary Data 4.2. K+ transporters in B. subtilis 168
Locus tag	Gene name	Protein name	Classification of K+ transporters
BSU04320	kimA	K+ importer A	KimA protein	K+ uptake system
BSU31090	ktrA	ktr system K+ uptake protein A	Ktr system	K+ channels
BSU31100	ktrB	ktr system K+ uptake protein B
BSU14510	ktrC	ktr system K+ uptake protein C
BSU13500	ktrD	ktr system K+ uptake protein D
BSU31322	yugO	K+ channel protein YugO	K+ efflux channel	K+ efflux system
BSU09850	khtU	K+/H+ antiporter subunit	K+ efflux system
BSU09860	khtT
BSU09870	khtS
BSU33420	nhaK	sodium, potassium, lithium and rubidium/H+ antiporter	K+ efflux channel
Supplementary Data 4.3. List of kimA in the B. cereus group.
Species	Strain Numbers	kimA number in each strain	Regulated by c-di-AMP riboswitch or not
B. anthracis	52	0	No
B. cereus	49	1	Yes
B. cytotoxicus	11	0	No
B. mycoides	4	1	Yes
B. pseudomycoides	2	2	Yes
B. thuringiensis	48	1	Yes
B. toyonensis	1	1	Yes
B. weihenstephanensis	1	1	Yes
