# Supplementary material for: A c-di-AMP riboswitch controlling kdpFABC operon transcription regulates the potassium transporter system in Bacillus thuringiensis
Source: Commun Biol. 2019 Apr 29;2:151. doi: 10.1038/s42003-019-0414-6 (PMC6488665; doi:10.1038/s42003-019-0414-6)
Supplement: Supplementary file 8 — Supplementary Data 5 [file 42003_2019_414_MOESM8_ESM.xlsx]

## Sheet: Fig. 1b
	Extracellular		Intracellular
	TSB	TSB-Na	TSB	TSB-Na
K+ concentration (mM)	36.1	0.18	124.3	91.1
	34.1	0.24	124.3	92.3
	32.7	0.31	123.4	87.8

## Sheet: Fig. 1c
	kdpA				kdpB				kdpC
	BMB171		ΔkdpD		BMB171		ΔkdpD		BMB171		ΔkdpD
	TSB	TSB-Na	TSB	TSB-Na	TSB	TSB-Na	TSB	TSB-Na	TSB	TSB-Na	TSB	TSB-Na
Relative expression level	1	18.42	1	15.42	7.01	94.2	10.69	99.99	0.45	12.43	1.78	14.81
	1	16.85	0.78	16.21	7.38	95.71	8.86	108.11	0.97	14.23	1.13	15.04
	1	17.16	0.89	15.02	8.03	87.83	9.97	102.14	0.63	12.88	1.79	15.78

## Sheet: Fig. 3b
	BMB171-pBC0		BMB171-pBC2
	TSB	TSB-Na	TSB	TSB-Na
β-galactosidase activity(Miller Unit)	49.32	69.22	9.02	46.46
	70.85	71.01	8.94	50.21
	56.16	67.88	8.71	49.06

## Sheet: Fig. 3c
	kdpA				kdpB				kdpC
	BMB171		ΔUTR		BMB171		ΔUTR		BMB171		ΔUTR
	TSB	TSB-Na	TSB	TSB-Na	TSB	TSB-Na	TSB	TSB-Na	TSB	TSB-Na	TSB	TSB-Na
Relative expression level	1.12	24.12	790.16	986.38	9.77	128.09	2432.12	2830.81	1	13.52	1572.67	1583.61
	1.38	21.93	846.28	819.73	11.08	108.46	2551.27	2341.15	1	12.03	1717.39	1147.28
	1.29	20.44	413.29	542.7	9.38	103.39	1692.57	1764.45	1	13.24	1051.33	1074.17
	1.55	22.44	842.77	864.07	11.85	132.24	2797.65	3231.53	1	16.42	1723.35	1990.62

## Sheet: Fig. 4a
	kdpA			kdpB			kdpC
	BMB171	ΔcdaA	ΔdisA	BMB171	ΔcdaA	ΔdisA	BMB171	ΔcdaA	ΔdisA
Relative expression level	1	4.94	4.5	6.71	19.71	17.81	6.59	16.44	13.55
	1	5.12	4.46	7.43	19.19	18.16	5.88	16.66	13.32
	1	5.01	4.42	7.22	19.43	17.83	6.28	16.32	13.4

## Sheet: Fig. 4b
	pBC0			pBC2
	BMB171	ΔcdaA	ΔdisA	BMB171	ΔcdaA	ΔdisA
β-galactosidase activity(Miller Unit)	109.72	76.14	102.26	1.46	2.23	3.57
	110.8	75.23	101.89	1.53	2.25	3.59
	108.64	76.59	92.45	1.52	2.25	3.56

## Sheet: Fig. 5b
	BMB171
	TSB	TSB-Na
Concentration (ng c-di-AMP/mg protein)	0.464433	0.17586
	0.335567	0.170721
	0.41	0.16
